# Supplementary material for: Spectroscopic and microscopic examination of teeth exposed to green tea at different temperatures
Source: PLoS One. 2020 Dec 30;15(12):e0244542. doi: 10.1371/journal.pone.0244542 (PMC7773275; doi:10.1371/journal.pone.0244542)
Supplement: S1 Appendix — (XLSX) [file pone.0244542.s001.xlsx]

## Sheet: In vivo tea vs in vivo water
In vivo tea- vs in vivo water
Element	Wavelength	P value	t ratio	df=	Element	Wavelength	P value	t ratio	df=
C I	247.036	< 0.0001	5.37387	76	Ca II	213.787	< 0.0001	4.83606	76
C I	247.089	< 0.0001	4.36163	76	Ca II	213.897	< 0.0001	4.54081	76
C I	247.193	< 0.0001	4.75327	76	Ca II	213.952	< 0.0001	7.41784	76
C I	247.245	< 0.0001	4.57392	76	Ca II	430.605	< 0.0001	4.44979	76
C I	247.402	< 0.0001	4.31024	76	Ca II	430.672	0.000104281	4.09537	76
C I	247.506	< 0.0001	4.12865	76	Ca II	446.261	< 0.0001	4.10921	76
P I	253.986	< 0.0001	4.3786	76	Ca II	446.326	< 0.0001	4.21186	76
P I	715.242	< 0.0001	5.56297	76	Ca II	446.392	< 0.0001	4.35066	76
P I	715.286	< 0.0001	5.74939	76	Ca II	446.457	< 0.0001	5.03444	76
P I	715.33	0.000115619	4.06609	76	Ca II	446.522	< 0.0001	5.07919	76
P I	720.236	< 0.0001	4.90244	76	Ca II	446.587	< 0.0001	5.07923	76
P I	720.622	< 0.0001	4.93099	76	Ca II	446.652	< 0.0001	4.72156	76
P I	720.879	< 0.0001	4.78408	76	Ca II	446.717	< 0.0001	4.68873	76
Mn II	255.119	0.000110365	4.0793	76	Ca II	446.783	< 0.0001	4.68543	76
Mn II	255.787	< 0.0001	4.9983	76	Ca II	446.848	< 0.0001	4.62373	76
Mn II	255.941	< 0.0001	4.55134	76	Ca II	446.913	< 0.0001	4.62228	76
Mg II	279.041	< 0.0001	5.05829	76	Ca II	446.978	< 0.0001	4.70954	76
Mg II	279.139	< 0.0001	4.54905	76	Ca II	671.025	< 0.0001	4.58045	76
Mg II	279.188	< 0.0001	5.0713	76	Ca II	671.077	< 0.0001	4.76062	76
Mg II	279.237	< 0.0001	4.53645	76	Ca II	671.129	< 0.0001	4.81049	76
Mg II	279.286	< 0.0001	4.23	76	Ca II	671.181	< 0.0001	4.23566	76
Mg II	279.335	< 0.0001	5.32947	76	Ca II	671.233	< 0.0001	4.36845	76
Mg II	279.384	< 0.0001	5.00251	76	Ca II	671.285	< 0.0001	4.26252	76
Mg II	279.433	< 0.0001	4.4782	76	Ca II	468.031	< 0.0001	4.91266	76
Mg II	279.924	< 0.0001	4.39533	76	Ca II	468.094	< 0.0001	5.47365	76
Mg II	279.973	< 0.0001	5.05859	76	Ca II	468.157	< 0.0001	5.56172	76
Mg II	280.022	< 0.0001	4.7188	76	Ca II	468.22	< 0.0001	5.09464	76
Mg II	280.071	< 0.0001	4.42172	76	Ca II	468.283	< 0.0001	5.14311	76
Mg II	280.12	< 0.0001	4.94456	76	Ca II	468.346	< 0.0001	4.83496	76
Mg II	280.168	< 0.0001	4.7134	76	Ca II	468.785	< 0.0001	4.78808	76
Mg II	280.511	< 0.0001	4.17206	76	Ca II	468.848	< 0.0001	5.27269	76
Mg II	280.56	< 0.0001	5.2267	76	Ca II	468.911	< 0.0001	5.48464	76
Mg II	280.707	< 0.0001	5.50621	76	Ca II	468.973	< 0.0001	5.19867	76
Mg II	280.805	< 0.0001	6.0579	76	Sr II	733.212	< 0.0001	4.19419	76
Mg II	280.854	< 0.0001	5.70508	76	Fe I	742.333	< 0.0001	4.69744	76
Mg II	280.902	< 0.0001	8.28485	76	Fe I	742.538	< 0.0001	5.36696	76
Mg II	280.951	< 0.0001	4.96854	76	Fe I	742.589	< 0.0001	5.38357	76
Mg II	285.574	< 0.0001	5.18268	76	Fe I	742.64	< 0.0001	5.44573	76
Mg II	285.623	< 0.0001	7.07136	76	Fe I	744.123	< 0.0001	5.65996	76
Mg II	285.719	< 0.0001	7.25507	76	Fe I	744.48	< 0.0001	4.56454	76
Mg II	285.768	< 0.0001	7.12154	76	Fe I	744.531	< 0.0001	4.48135	76
Mg II	285.816	0.000114049	4.06998	76	Fe I	746.661	< 0.0001	4.47099	76
Mg II	285.865	< 0.0001	4.15314	76	Fe I	746.711	< 0.0001	4.17002	76
Mg II	285.913	< 0.0001	7.05112	76	K I	770.377	< 0.0001	4.69728	76
Mg II	285.962	< 0.0001	6.28794	76	K I	770.423	< 0.0001	4.25	76
Mg II	383.616	< 0.0001	6.21881	76	K I	770.469	< 0.0001	5.12123	76
Mg II	383.661	< 0.0001	6.36314	76	K I	770.515	< 0.0001	4.71297	76
Ca II	213.013	< 0.0001	6.60698	76	K I	770.56	< 0.0001	5.6062	76
Ca II	213.068	< 0.0001	5.20551	76	K I	770.606	< 0.0001	4.12626	76
Ca II	213.123	< 0.0001	5.47725	76	K I	770.652	< 0.0001	5.08887	76
Ca II	213.179	< 0.0001	6.23065	76	K I	770.698	< 0.0001	4.47322	76
Ca II	213.234	< 0.0001	5.68472	76	K I	770.744	< 0.0001	4.25538	76
Ca II	213.289	< 0.0001	6.95328	76	K I	770.835	< 0.0001	4.52093	76
Ca II	213.345	< 0.0001	6.65868	76	K I	770.881	< 0.0001	6.10501	76
Ca II	213.4	< 0.0001	5.68891	76	K I	770.927	< 0.0001	4.12625	76

## Sheet: Cold-tea vs hot-tea
Cold-tea vs Cold-water
Element	Wavelength	P value	t ratio	df=	Element	Wavelength	P value	t ratio	df=
Zn II	203.034	0.176252	1.3666	68	Ca II	430.405	0.729066	0.347799	68
Zn II	203.09	0.197464	1.30155	68	Ca II	430.471	0.786208	0.272312	68
Zn II	203.147	0.267793	1.11731	68	Ca II	430.538	0.485626	0.701112	68
Zn II	203.203	0.308842	1.02533	68	Ca II	430.605	0.34017	0.960572	68
Zn II	203.259	0.243668	1.17607	68	Ca II	430.672	0.197962	1.30008	68
Zn II	203.315	0.288648	1.06945	68	Ca II	430.739	0.291652	1.06276	68
Zn II	203.371	0.229083	1.21364	68	Ca II	430.806	0.57817	0.558747	68
Zn II	203.427	0.170536	1.38514	68	Ca II	430.873	0.838715	0.204318	68
Zn II	203.484	0.170935	1.38383	68	Ca II	430.94	0.839168	0.203736	68
Zn II	203.54	0.281182	1.0863	68	Ca I	446	0.542026	0.61284	68
Zn II	203.596	0.185954	1.33615	68	Ca I	446.065	0.45023	0.759413	68
Zn II	203.652	0.190766	1.32149	68	Ca I	446.131	0.398684	0.84932	68
Zn II	203.708	0.196188	1.30531	68	Ca I	446.196	0.470742	0.725324	68
Zn II	203.764	0.181545	1.34984	68	Ca I	446.261	0.528668	0.633291	68
Zn II	203.82	0.183433	1.34395	68	Ca I	446.326	0.425099	0.802431	68
Zn II	203.876	0.203255	1.2847	68	Ca I	446.391	0.36289	0.916027	68
Zn II	203.933	0.229886	1.21153	68	Ca I	446.457	0.388216	0.868426	68
Zn II	203.989	0.189459	1.32545	68	Ca I	446.522	0.362723	0.916347	68
Zn II	206.005	0.18154	1.34985	68	Ca I	446.587	0.315836	1.0105	68
Zn II	206.061	0.228261	1.21581	68	Ca I	446.652	0.376008	0.891118	68
Zn II	206.117	0.287428	1.07218	68	Ca I	446.717	0.442554	0.772399	68
Zn II	206.173	0.21072	1.26351	68	Ca I	446.783	0.366955	0.908247	68
Zn II	206.229	0.263015	1.12864	68	Ca I	446.848	0.294081	1.05738	68
Zn II	206.285	0.13824	1.50001	68	Ca I	446.913	0.318571	1.00477	68
Zn II	206.341	0.137534	1.50275	68	Ca I	446.978	0.349112	0.942817	68
Zn II	206.397	0.145574	1.47222	68	Ca I	458.016	0.668555	0.430001	68
Zn II	206.452	0.157059	1.43083	68	Ca I	458.08	0.585267	0.548321	68
Zn II	206.508	0.239787	1.18591	68	Ca I	458.144	0.779788	0.280706	68
Zn II	206.564	0.20146	1.28988	68	Ca I	458.207	0.874232	0.158883	68
Zn II	206.62	0.23877	1.1885	68	Ca I	458.271	0.788125	0.269808	68
Zn II	206.676	0.209548	1.2668	68	Ca I	458.335	0.612379	0.50903	68
Zn II	206.732	0.287724	1.07152	68	Ca I	458.399	0.49471	0.686536	68
Zn II	206.788	0.190456	1.32243	68	Ca I	458.463	0.460461	0.742301	68
Zn II	206.844	0.178697	1.35881	68	Ca I	458.527	0.588473	0.543631	68
Zn II	206.899	0.23171	1.20675	68	Ca I	458.591	0.863957	0.171989	68
Zn II	206.955	0.209812	1.26606	68	Ca I	458.655	0.921806	0.0985239	68
C I	247.036	0.3826	0.878809	68	Ca I	458.719	0.809973	0.241399	68
C I	247.089	0.66129	0.440059	68	Ca I	458.783	0.629379	0.484796	68
C I	247.141	0.617436	0.50179	68	Ca I	458.846	0.456755	0.748474	68
C I	247.193	0.511822	0.659468	68	Ca I	458.91	0.386849	0.870943	68
C I	247.245	0.237081	1.19283	68	Ca I	458.974	0.361618	0.918472	68
C I	247.297	0.112145	1.60948	68	Ca I	558.051	0.00937035	2.6743	68
C I	247.35	0.130647	1.53003	68	Ca I	558.112	0.0697392	1.84265	68
C I	247.402	0.336806	0.967332	68	Ca I	558.172	0.277835	1.09396	68
C I	247.454	0.432003	0.790468	68	Ca I	558.233	0.00699528	2.7815	68
C I	247.506	0.734316	0.340786	68	Ca I	558.294	0.000270131	3.84274	68
C I	247.558	0.897372	0.129465	68	Ca I	558.354	0.000408663	3.71784	68
C I	247.61	0.758768	0.308337	68	Ca I	558.415	0.00276399	3.10618	68
C I	247.662	0.834032	0.210339	68	Ca I	558.475	0.00310759	3.0664	68
C I	247.715	0.899183	0.127168	68	Ca I	558.536	0.00384485	2.99328	68
C I	247.767	0.476766	0.715473	68	Ca I	558.597	0.00796754	2.7341	68
C I	247.819	0.37043	0.901642	68	Ca I	558.657	0.0183606	2.41649	68
C I	247.871	0.767403	0.296959	68	Ca I	558.718	0.0560123	1.94418	68
C I	247.923	0.530934	0.629803	68	Ca I	558.779	0.235718	1.19634	68
C I	247.975	0.633179	0.479418	68	Ca I	558.839	0.37658	0.890044	68
P I	253.006	0.0373044	2.12406	68	Ca I	558.9	0.0314249	2.19709	68
P I	253.058	0.0841051	1.75302	68	Ca I	558.96	0.00249259	3.14102	68
P I	253.109	0.231372	1.20763	68	Ca I	616.046	0.00944918	2.67119	68
P I	253.161	0.84533	0.195826	68	Ca I	616.098	0.0163197	2.46289	68
P I	253.213	0.825173	0.22175	68	Ca I	616.151	0.0535358	1.96471	68
P I	253.264	0.759828	0.306939	68	Ca I	616.203	0.172787	1.37779	68
P I	253.316	0.165261	1.40268	68	Ca I	616.255	0.17627	1.36654	68
P I	253.367	0.055297	1.95003	68	Ca I	616.308	0.0183309	2.41713	68
P I	253.419	0.0353075	2.14766	68	Ca I	616.36	0.0081203	2.72714	68
P I	253.471	0.0592252	1.91867	68	Ca I	616.412	0.00764866	2.74903	68
P I	253.522	0.214917	1.25184	68	Ca I	616.465	0.00625506	2.82183	68
P I	253.574	0.139006	1.49706	68	Ca I	616.517	0.00525164	2.88416	68
P I	253.625	0.167117	1.39646	68	Ca I	616.569	0.00584864	2.84588	68
P I	253.677	0.0811031	1.77064	68	Ca I	616.621	0.00792731	2.73595	68
P I	253.729	0.0324243	2.18388	68	Ca I	616.674	0.0156249	2.47988	68
P I	253.78	0.0365981	2.13228	68	Ca I	616.726	0.0127119	2.55947	68
P I	253.832	0.0365911	2.13236	68	Ca I	616.778	0.0100918	2.64667	68
P I	253.883	0.0146844	2.50399	68	Ca I	616.83	0.0087298	2.70051	68
P I	253.935	0.0226678	2.33204	68	Ca I	616.883	0.0152148	2.49023	68
P I	253.986	0.0523987	1.97441	68	Ca I	616.935	0.0733142	1.819	68
P I	715.022	0.866478	0.16877	68	Ca I	616.987	0.0773634	1.79335	68
P I	715.066	0.949832	0.0631499	68	Ca I	643.028	0.547835	0.604028	68
P I	715.11	0.705835	0.379045	68	Ca I	643.084	0.49165	0.691428	68
P I	715.154	0.575332	0.562933	68	Ca I	643.141	0.47641	0.716054	68
P I	715.198	0.350206	0.940666	68	Ca I	643.198	0.572855	0.566595	68
P I	715.242	0.328998	0.983192	68	Ca I	643.254	0.544377	0.609269	68
P I	715.286	0.292592	1.06067	68	Ca I	643.311	0.575067	0.563324	68
P I	715.33	0.292917	1.05995	68	Ca I	643.368	0.563509	0.580482	68
P I	715.374	0.293656	1.05832	68	Ca I	643.424	0.5808	0.554876	68
P I	715.418	0.238718	1.18864	68	Ca I	643.481	0.676624	0.41888	68
P I	715.462	0.23307	1.2032	68	Ca I	643.537	0.711739	0.371069	68
P I	715.505	0.275358	1.09966	68	Ca I	643.594	0.798158	0.256736	68
P I	715.549	0.278482	1.09247	68	Ca I	643.65	0.951224	0.0613955	68
P I	715.593	0.219622	1.23895	68	Ca I	643.707	0.933722	0.0834714	68
P I	715.637	0.231254	1.20794	68	Ca I	643.763	0.746449	0.324642	68
P I	715.681	0.276357	1.09736	68	Ca I	643.82	0.727221	0.350266	68
P I	715.725	0.240663	1.18368	68	Ca I	643.876	0.758889	0.308178	68
P I	715.769	0.207328	1.27307	68	Ca I	643.933	0.809807	0.241613	68
P I	715.812	0.400748	0.845588	68	Ca I	643.989	0.920256	0.100483	68
P I	715.856	0.432199	0.790129	68	Ca I	671.025	0.500595	0.677171	68
P I	715.9	0.406996	0.834366	68	Ca I	671.077	0.611044	0.510946	68
P I	715.944	0.309372	1.0242	68	Ca I	671.129	0.412414	0.824721	68
P I	715.988	0.318298	1.00534	68	Ca I	671.181	0.420759	0.810012	68
P I	720.021	0.250872	1.15811	68	Ca I	671.233	0.491328	0.691945	68
P I	720.064	0.233622	1.20177	68	Ca I	671.285	0.512333	0.658668	68
P I	720.107	0.29631	1.05247	68	Ca I	671.337	0.547969	0.603826	68
P I	720.15	0.238929	1.18809	68	Ca I	671.389	0.467774	0.730204	68
P I	720.193	0.231383	1.20761	68	Ca I	671.441	0.494211	0.687332	68
P I	720.236	0.26423	1.12575	68	Ca I	671.493	0.60615	0.517984	68
P I	720.279	0.393484	0.858771	68	Ca I	671.545	0.710281	0.373038	68
P I	720.322	0.944781	0.0695183	68	Ca I	671.597	0.798552	0.256224	68
P I	720.365	0.687985	0.403311	68	Ca I	671.649	0.909005	0.114721	68
P I	720.408	0.898579	0.127934	68	Ca I	671.701	0.798216	0.256661	68
P I	720.45	0.822719	0.224916	68	Ca I	671.753	0.892847	0.135208	68
P I	720.493	0.640055	0.469724	68	Ca I	671.805	0.916668	0.105022	68
P I	720.536	0.379949	0.883743	68	Ca I	671.857	0.948887	0.0643411	68
P I	720.579	0.299353	1.04581	68	Ca I	671.909	0.988624	0.0143103	68
P I	720.622	0.230839	1.20903	68	Ca I	671.961	0.906185	0.118292	68
P I	720.665	0.184747	1.33987	68	Sr II	468.031	0.261193	1.133	68
P I	720.708	0.264734	1.12455	68	Sr II	468.094	0.4344	0.78634	68
P I	720.75	0.188919	1.32709	68	Sr II	468.157	0.423173	0.80579	68
P I	720.793	0.184027	1.3421	68	Sr II	468.22	0.315209	1.01182	68
P I	720.836	0.2059	1.27713	68	Sr II	468.283	0.342132	0.956653	68
P I	720.879	0.242766	1.17834	68	Sr II	468.346	0.320309	1.00114	68
P I	720.922	0.194983	1.30887	68	Sr II	468.408	0.428815	0.795977	68
P I	720.964	0.198697	1.29793	68	Sr II	468.471	0.452178	0.756138	68
Mn II	255.016	0.0352917	2.14785	68	Sr II	468.534	0.561448	0.583558	68
Mn II	255.067	0.0446719	2.04555	68	Sr II	468.597	0.655357	0.448307	68
Mn II	255.119	0.0986024	1.67462	68	Sr II	468.66	0.463274	0.737635	68
Mn II	255.17	0.413233	0.82327	68	Sr II	468.722	0.322158	0.997292	68
Mn II	255.222	0.783951	0.27526	68	Sr II	468.785	0.284295	1.07924	68
Mn II	255.273	0.993802	0.00779678	68	Sr II	468.848	0.191746	1.31854	68
Mn II	255.325	0.430594	0.7929	68	Sr II	468.911	0.347323	0.946346	68
Mn II	255.376	0.488265	0.696862	68	Sr II	468.973	0.360299	0.921015	68
Mn II	255.427	0.878401	0.153573	68	Sr II	733.053	0.307904	1.02733	68
Mn II	255.479	0.572353	0.567338	68	Sr II	733.106	0.331563	0.977955	68
Mn II	255.53	0.460993	0.741417	68	Sr II	733.159	0.302955	1.03798	68
Mn II	255.581	0.746878	0.324072	68	Sr II	733.212	0.348148	0.944717	68
Mn II	255.633	0.98824	0.0147941	68	Sr II	733.265	0.396445	0.853379	68
Mn II	255.684	0.713652	0.368491	68	Sr II	733.317	0.289569	1.06739	68
Mn II	255.736	0.93126	0.0865795	68	Sr II	733.37	0.328391	0.984436	68
Mn II	255.787	0.716509	0.364643	68	Sr II	733.423	0.272844	1.10549	68
Mn II	255.838	0.851381	0.188071	68	Sr II	733.476	0.301857	1.04036	68
Mn II	255.89	0.681229	0.412558	68	Sr II	733.529	0.372878	0.897011	68
Mn II	255.941	0.685083	0.407278	68	Sr II	733.582	0.330579	0.979961	68
Mn II	255.992	0.892465	0.135693	68	Sr II	733.635	0.218572	1.24181	68
Mg II	279.041	0.208402	1.27003	68	Sr II	733.688	0.315073	1.01211	68
Mg II	279.09	0.133537	1.51845	68	Sr II	733.74	0.298218	1.04829	68
Mg II	279.139	0.194403	1.3106	68	Sr II	733.793	0.380114	0.883434	68
Mg II	279.188	0.283051	1.08205	68	Sr II	733.846	0.186525	1.3344	68
Mg II	279.237	0.235016	1.19815	68	Sr II	733.899	0.306779	1.02974	68
Mg II	279.286	0.252834	1.15328	68	Sr II	733.952	0.291193	1.06378	68
Mg II	279.335	0.275925	1.09835	68	Na II	588.002	0.0181147	2.42182	68
Mg II	279.384	0.250044	1.16015	68	Na II	588.058	0.0289118	2.23202	68
Mg II	279.433	0.265987	1.12158	68	Na II	588.115	0.0460782	2.03185	68
Mg II	279.482	0.310338	1.02214	68	Na II	588.172	0.0245566	2.29945	68
Mg II	279.531	0.24114	1.18246	68	Na II	588.228	0.0339783	2.16402	68
Mg II	279.58	0.501212	0.676192	68	Na II	588.285	0.0346725	2.15541	68
Mg II	279.63	0.617367	0.501889	68	Na II	588.341	0.0490842	2.00374	68
Mg II	279.679	0.729928	0.346646	68	Na II	588.398	0.0385032	2.11042	68
Mg II	279.728	0.555536	0.592418	68	Na II	588.454	0.0263154	2.27104	68
Mg II	279.777	0.376569	0.890066	68	Na II	588.51	0.0336751	2.16783	68
Mg II	279.826	0.40094	0.845242	68	Na II	588.567	0.0464623	2.02817	68
Mg II	279.875	0.579299	0.557085	68	Na II	588.623	0.033936	2.16455	68
Mg II	279.924	0.719904	0.360078	68	Na II	588.68	0.0503068	1.99273	68
Mg II	279.973	0.63745	0.473392	68	Na II	588.736	0.0715831	1.83033	68
Mg II	280.022	0.435369	0.784676	68	Na II	588.793	0.138367	1.49952	68
Mg II	280.071	0.380968	0.881844	68	Na II	588.849	0.211615	1.26101	68
Mg II	280.12	0.733034	0.342497	68	Na II	588.906	0.512293	0.658731	68
Mg II	280.168	0.758154	0.309149	68	Na II	588.962	0.821448	0.226557	68
Mg II	280.217	0.163516	1.40858	68	Fe II	742.025	0.269532	1.11322	68
Mg II	280.266	0.188676	1.32783	68	Fe II	742.076	0.297177	1.05057	68
Mg II	280.315	0.422462	0.807032	68	Fe II	742.127	0.414182	0.821589	68
Mg II	280.364	0.535762	0.622398	68	Fe II	742.179	0.354837	0.931604	68
Mg II	280.413	0.639733	0.470178	68	Fe II	742.23	0.491477	0.691706	68
Mg II	280.462	0.571521	0.56857	68	Fe II	742.281	0.607903	0.515461	68
Mg II	280.511	0.553592	0.59534	68	Fe II	742.333	0.627188	0.487903	68
Mg II	280.56	0.43456	0.786065	68	Fe II	742.384	0.155221	1.43729	68
Mg II	280.609	0.242645	1.17865	68	Fe II	742.435	0.054638	1.95547	68
Mg II	280.658	0.343784	0.953362	68	Fe II	742.487	0.0781349	1.78859	68
Mg II	280.707	0.497114	0.682703	68	Fe II	742.538	0.299296	1.04593	68
Mg II	280.756	0.601936	0.524067	68	Fe II	742.589	0.783313	0.276094	68
Mg II	280.805	0.411731	0.825933	68	Fe II	742.64	0.988309	0.0147067	68
Mg II	280.854	0.354675	0.93192	68	Fe II	742.692	0.590847	0.540167	68
Mg II	280.903	0.254322	1.14963	68	Fe II	742.743	0.386183	0.872173	68
Mg II	280.951	0.290189	1.06601	68	Fe II	742.794	0.253666	1.15124	68
Mg II	285.041	0.45905	0.744649	68	Fe II	742.845	0.324905	0.991606	68
Mg II	285.09	0.339171	0.962575	68	Fe II	742.897	0.437956	0.780242	68
Mg II	285.138	0.177136	1.36377	68	Fe II	742.948	0.315016	1.01223	68
Mg II	285.187	0.117657	1.58478	68	Fe II	742.999	0.377431	0.888449	68
Mg II	285.235	0.327248	0.986782	68	Fe II	744.021	0.546854	0.605512	68
Mg II	285.284	0.659929	0.441949	68	Fe II	744.072	0.818972	0.229755	68
Mg II	285.332	0.724523	0.353881	68	Fe II	744.123	0.715055	0.366601	68
Mg II	285.38	0.519061	0.648165	68	Fe II	744.174	0.239554	1.1865	68
Mg II	285.429	0.415594	0.819094	68	Fe II	744.225	0.0254527	2.28475	68
Mg II	285.477	0.196367	1.30478	68	Fe II	744.276	0.00361279	3.01478	68
Mg II	285.526	0.400636	0.845791	68	Fe II	744.327	0.00419258	2.96323	68
Mg II	285.574	0.303477	1.03685	68	Fe II	744.378	0.0126944	2.55999	68
Mg II	285.623	0.20887	1.26871	68	Fe II	744.429	0.0887301	1.72688	68
Mg II	285.671	0.513315	0.657131	68	Fe II	744.48	0.306206	1.03097	68
Mg II	285.719	0.13	1.53266	68	Fe II	744.531	0.763746	0.301773	68
Mg II	285.768	0.162473	1.41213	68	Fe II	744.581	0.870113	0.164133	68
Mg II	285.816	0.503902	0.671934	68	Fe II	744.632	0.860197	0.176792	68
Mg II	285.865	0.649173	0.456936	68	Fe II	744.683	0.665062	0.43483	68
Mg II	285.913	0.151302	1.45127	68	Fe II	744.734	0.5304	0.630624	68
Mg II	285.961	0.131966	1.52472	68	Fe II	744.785	0.620441	0.4975	68
Mg II	383.616	0.564609	0.578841	68	Fe II	744.836	0.419091	0.812937	68
Mg II	383.661	0.531248	0.62932	68	Fe II	744.887	0.309896	1.02308	68
Fe I	383.117	0.216795	1.24667	68	Fe II	744.938	0.356963	0.92747	68
Fe I	383.163	0.0216231	2.35111	68	Fe II	744.988	0.432196	0.790134	68
Ca II	213.013	0.301549	1.04103	68	Fe II	746.003	0.311265	1.02017	68
Ca II	213.068	0.28303	1.0821	68	Fe II	746.054	0.259908	1.13609	68
Ca II	213.123	0.199028	1.29696	68	Fe II	746.104	0.290229	1.06592	68
Ca II	213.179	0.316614	1.00887	68	Fe II	746.155	0.283515	1.081	68
Ca II	213.234	0.215568	1.25004	68	Fe II	746.206	0.277424	1.0949	68
Ca II	213.289	0.184351	1.3411	68	Fe II	746.256	0.404703	0.838474	68
Ca II	213.345	0.344846	0.951251	68	Fe II	746.307	0.313806	1.01478	68
Ca II	213.4	0.299064	1.04644	68	Fe II	746.357	0.305941	1.03154	68
Ca II	213.455	0.239643	1.18627	68	Fe II	746.408	0.451805	0.756765	68
Ca II	213.51	0.158259	1.42664	68	Fe II	746.459	0.414861	0.82039	68
Ca II	213.566	0.318047	1.00586	68	Fe II	746.509	0.518806	0.648562	68
Ca II	213.621	0.583166	0.551402	68	Fe II	746.56	0.471196	0.72458	68
Ca II	213.676	0.503043	0.673293	68	Fe II	746.61	0.730495	0.345887	68
Ca II	213.731	0.921808	0.0985221	68	Fe II	746.661	0.807216	0.244972	68
Ca II	213.787	0.33016	0.980817	68	Fe II	746.711	0.432207	0.790115	68
Ca II	213.842	0.357196	0.927017	68	Fe II	746.762	0.0494664	2.00027	68
Ca II	213.897	0.47467	0.718893	68	Fe II	746.812	0.00525949	2.88363	68
Ca II	213.952	0.260767	1.13402	68	Fe II	746.863	0.00234371	3.16167	68
Ca II	374.027	0.802234	0.251438	68	Fe II	746.913	0.00106931	3.41807	68
Ca II	374.074	0.769424	0.294301	68	Fe II	746.964	0.00257392	3.13022	68
Ca II	374.12	0.926225	0.0929396	68	K I	766.023	0.176211	1.36673	68
Ca II	374.166	0.921013	0.0995262	68	K I	766.07	0.215434	1.25041	68
Ca II	374.213	0.207112	1.27368	68	K I	766.117	0.194431	1.31051	68
Ca II	374.259	0.39528	0.855499	68	K I	766.164	0.119439	1.57699	68
Ca II	374.306	0.622772	0.494179	68	K I	766.21	0.159523	1.42226	68
Ca II	374.352	0.640532	0.469053	68	K I	766.257	0.123519	1.55951	68
Ca II	374.398	0.0465983	2.02688	68	K I	766.304	0.228153	1.2161	68
Ca II	374.445	0.0126294	2.56195	68	K I	766.351	0.189391	1.32565	68
Ca II	374.491	0.026712	2.26486	68	K I	766.397	0.479158	0.711582	68
Ca II	374.538	0.0822107	1.76408	68	K I	766.444	0.498941	0.679797	68
Ca II	374.584	0.146213	1.46985	68	K I	766.491	0.146617	1.46836	68
Ca II	374.63	0.182341	1.34735	68	K I	766.537	0.209286	1.26754	68
Ca II	374.677	0.0219408	2.34523	68	K I	766.584	0.495559	0.685181	68
Ca II	374.723	0.018085	2.42247	68	K I	766.631	0.77047	0.292927	68
Ca II	374.77	0.0220432	2.34335	68	K I	766.677	0.700021	0.386924	68
Ca II	374.816	0.0100253	2.64914	68	K I	766.724	0.372931	0.89691	68
Ca II	374.862	0.0234899	2.31757	68	K I	766.77	0.209937	1.26571	68
Ca II	374.909	0.0352107	2.14884	68	K I	766.817	0.170945	1.3838	68
Ca II	374.955	0.0946386	1.69506	68	K I	766.864	0.0992038	1.67158	68
Ca II	393.036	0.0547363	1.95466	68	K I	766.91	0.127783	1.54172	68
Ca II	393.106	0.0417474	2.07527	68	K I	766.957	0.16111	1.41679	68
Ca II	393.177	0.0481058	2.01272	68	K I	770.01	0.874442	0.158615	68
Ca II	393.248	0.087615	1.73308	68	K I	770.056	0.762541	0.303362	68
Ca II	393.318	0.135556	1.51047	68	K I	770.102	0.48434	0.703187	68
Ca II	393.389	0.278902	1.09151	68	K I	770.148	0.204473	1.28121	68
Ca II	393.46	0.503507	0.672559	68	K I	770.194	0.164169	1.40636	68
Ca II	393.531	0.886707	0.143008	68	K I	770.239	0.0631766	1.88886	68
Ca II	393.601	0.739612	0.333728	68	K I	770.285	0.0909495	1.71473	68
Ca II	393.672	0.434718	0.785794	68	K I	770.331	0.15541	1.43662	68
Ca II	393.743	0.364873	0.912226	68	K I	770.377	0.125449	1.5514	68
Ca II	393.813	0.280501	1.08785	68	K I	770.423	0.185038	1.33897	68
Ca II	393.884	0.267679	1.11758	68	K I	770.469	0.189909	1.32408	68
Ca II	393.954	0.280004	1.08899	68	K I	770.515	0.204272	1.28178	68
Ca II	396.07	0.0448302	2.04399	68	K I	770.56	0.228591	1.21494	68
Ca II	396.141	0.0443443	2.04879	68	K I	770.606	0.23702	1.19299	68
Ca II	396.211	0.0317175	2.19318	68	K I	770.652	0.200031	1.29404	68
Ca II	396.282	0.0156736	2.47867	68	K I	770.698	0.227994	1.21652	68
Ca II	396.352	0.0259326	2.27707	68	K I	770.744	0.220311	1.23708	68
Ca II	396.422	0.037063	2.12686	68	K I	770.789	0.250919	1.15799	68
Ca II	396.493	0.0404351	2.08919	68	K I	770.835	0.292608	1.06064	68
Ca II	396.563	0.0429991	2.06233	68	K I	770.881	0.161589	1.41515	68
Ca II	396.634	0.0328453	2.17842	68	K I	770.927	0.176637	1.36537	68
Ca II	396.704	0.0436627	2.05561	68	K I	770.972	0.247446	1.1666	68
Ca II	396.774	0.0925624	1.70605	68	O I	777.015	0.377957	0.887465	68
Ca II	396.845	0.183517	1.34368	68	O I	777.06	0.194957	1.30895	68
Ca II	396.915	0.378657	0.886155	68	O I	777.104	0.082513	1.7623	68
Ca II	396.985	0.715766	0.365643	68	O I	777.148	0.0105752	2.62914	68
Ca II	422.053	0.20441	1.28139	68	O I	777.193	0.00252409	3.1368	68
Ca II	422.121	0.359264	0.923013	68	O I	777.237	0.00175414	3.25774	68
Ca II	422.189	0.322485	0.996613	68	O I	777.282	0.00311821	3.06523	68
Ca II	422.257	0.398802	0.849105	68	O I	777.326	0.00446381	2.94136	68
Ca II	422.325	0.504443	0.671079	68	O I	777.37	0.00669128	2.79756	68
Ca II	422.392	0.573551	0.565565	68	O I	777.415	0.00337214	3.03847	68
Ca II	422.46	0.569467	0.571616	68	O I	777.459	0.00330628	3.04522	68
Ca II	422.528	0.634414	0.477674	68	O I	777.503	0.00345793	3.02985	68
Ca II	422.596	0.665342	0.434444	68	O I	777.548	0.00338749	3.03691	68
Ca II	422.663	0.686196	0.405756	68	O I	777.592	0.00468881	2.92413	68
Ca II	422.731	0.897201	0.129681	68	O I	777.636	0.00751209	2.7556	68
Ca II	422.799	0.68795	0.403358	68	O I	777.681	0.0108041	2.62109	68
Ca II	422.866	0.632526	0.480341	68	O I	777.725	0.0277794	2.24864	68
Ca II	422.934	0.943677	0.070911	68	O I	777.769	0.0501825	1.99384	68
Ca II	430.003	0.573043	0.566316	68	O I	777.814	0.120539	1.57223	68
Ca II	430.07	0.845818	0.195201	68	O I	777.858	0.272806	1.10558	68
Ca II	430.137	0.487648	0.697854	68	O I	777.902	0.450214	0.759441	68
Ca II	430.204	0.29654	1.05196	68	O I	777.946	0.589824	0.541659	68
Ca II	430.271	0.365206	0.911588	68	O I	777.991	0.88657	0.143181	68
Ca II	430.338	0.502957	0.673428	68

## Sheet: Cold-tea vs cold-water
Cold-tea vs Cold-water
Element	Wavelength	P value	t ratio	df=	Element	Wavelength	P value	t ratio	df=
Ca II	393.248	< 0.0001	4.30467	47	Ca II	430.94	< 0.0001	4.98668	47
Ca II	393.318	< 0.0001	4.41945	47	O I	777.193	< 0.0001	4.42884	47
Ca II	393.389	< 0.0001	4.51419	47	O I	777.237	< 0.0001	4.63865	47
Ca II	393.46	< 0.0001	4.72181	47	O I	777.282	< 0.0001	4.68016	47
Ca II	393.531	< 0.0001	5.09566	47	O I	777.326	< 0.0001	4.73516	47
Ca II	393.601	< 0.0001	4.99589	47	O I	777.37	< 0.0001	4.75429	47
Ca II	393.672	< 0.0001	4.42581	47	O I	777.415	< 0.0001	4.78532	47
Ca II	396.352	< 0.0001	4.30231	47	O I	777.459	< 0.0001	4.74047	47
Ca II	396.915	< 0.0001	4.31139	47	O I	777.503	< 0.0001	4.69297	47
Ca II	396.985	< 0.0001	4.77928	47	O I	777.548	< 0.0001	4.89005	47
Ca II	422.866	< 0.0001	4.72142	47	O I	777.592	< 0.0001	4.79596	47
Ca II	430.07	< 0.0001	4.31805	47	O I	777.636	< 0.0001	4.71533	47
Ca II	430.405	< 0.0001	4.54216	47	O I	777.681	< 0.0001	4.52305	47

## Sheet: Hot-tea vs hot-water
Hot-tea vs Hot-water
Element	Wavelength	P value	t ratio	df=	Element	Wavelength	P value	t ratio	df=
C I	247.975	< 0.0001	4.61753	51	Fe I	744.276	< 0.0001	6.47437	51
P I	720.064	< 0.0001	4.54822	51	Fe I	744.327	< 0.0001	6.32446	51
P I	720.15	< 0.0001	4.69029	51	Fe I	744.378	< 0.0001	6.06311	51
P I	720.193	< 0.0001	4.89404	51	Fe I	744.429	< 0.0001	5.46754	51
P I	720.236	< 0.0001	4.82292	51	Fe I	744.48	< 0.0001	4.78154	51
P I	720.922	< 0.0001	4.65327	51	Fe I	746.711	< 0.0001	4.71954	51
P I	720.964	< 0.0001	4.36834	51	Fe I	746.762	< 0.0001	6.03919	51
Mg II	279.58	< 0.0001	4.45632	51	Fe I	746.812	< 0.0001	6.46337	51
Mg II	279.63	< 0.0001	4.60211	51	Fe I	746.863	< 0.0001	6.55113	51
Mg II	279.679	< 0.0001	4.43234	51	Fe I	746.913	< 0.0001	6.55751	51
Mg II	280.12	< 0.0001	4.86127	51	Fe I	746.964	< 0.0001	6.37268	51
Mg II	285.284	< 0.0001	4.38336	51	K I	766.444	< 0.0001	4.39628	51
Ca II	393.248	< 0.0001	4.55681	51	K I	766.491	< 0.0001	4.75253	51
Ca II	393.318	< 0.0001	5.19414	51	K I	766.537	< 0.0001	4.58571	51
Ca II	393.389	< 0.0001	6.03397	51	O I	777.015	< 0.0001	5.09365	51
Ca II	393.46	< 0.0001	7.33202	51	O I	777.06	< 0.0001	5.44944	51
Ca II	393.531	< 0.0001	8.31529	51	O I	777.104	< 0.0001	5.75224	51
Ca II	393.601	< 0.0001	7.32779	51	O I	777.148	< 0.0001	6.50408	51
Ca II	393.672	< 0.0001	4.75767	51	O I	777.193	< 0.0001	6.86955	51
Ca II	396.845	< 0.0001	4.64213	51	O I	777.237	< 0.0001	6.90329	51
Ca II	396.915	< 0.0001	5.73181	51	O I	777.282	< 0.0001	6.83153	51
Ca II	396.985	< 0.0001	7.49124	51	O I	777.326	< 0.0001	6.82105	51
Ca II	422.731	< 0.0001	5.17428	51	O I	777.37	< 0.0001	6.67282	51
Ca II	422.799	< 0.0001	6.53698	51	O I	777.415	< 0.0001	6.68985	51
Ca II	422.866	< 0.0001	6.42856	51	O I	777.459	< 0.0001	6.6883	51
Ca II	430.405	< 0.0001	4.42681	51	O I	777.503	< 0.0001	6.75852	51
Ca II	430.94	< 0.0001	4.69665	51	O I	777.548	< 0.0001	6.83577	51
Ca II	558.294	< 0.0001	4.63006	51	O I	777.592	< 0.0001	6.74114	51
Ca II	558.354	< 0.0001	4.61427	51	O I	777.636	< 0.0001	6.75753	51
Fe I	742.333	< 0.0001	4.57909	51	O I	777.681	< 0.0001	6.62603	51
Fe I	742.384	< 0.0001	5.44486	51	O I	777.725	< 0.0001	6.33122	51
Fe I	742.435	< 0.0001	5.89872	51	O I	777.769	< 0.0001	6.10839	51
Fe I	742.487	< 0.0001	5.52846	51	O I	777.814	< 0.0001	5.7982	51
Fe I	742.538	< 0.0001	4.52494	51	O I	777.858	< 0.0001	5.16224	51
Fe I	744.174	< 0.0001	5.53863	51	O I	777.902	< 0.0001	4.57456	51
Fe I	744.225	< 0.0001	6.0956	51	O I	777.946	< 0.0001	4.33814	51

## Sheet: Cold-water vs hot-water
Cold-water vs Hot-water
Element	Wavelength	P value	t ratio	df=	Element	Wavelength	P value	t ratio	df=
Zn II	203.034	< 0.0001	6.99476	30	Mg II	285.671	< 0.0001	5.15308	30
Zn II	203.09	< 0.0001	6.50169	30	Mg II	285.865	< 0.0001	5.46604	30
Zn II	203.315	< 0.0001	5.4342	30	Ca II	213.345	< 0.0001	5.13885	30
Zn II	203.54	< 0.0001	6.70165	30	Ca II	213.897	< 0.0001	5.66332	30
Zn II	203.596	< 0.0001	4.55237	30	Fe I	742.076	< 0.0001	4.71381	30
Zn II	203.652	0.000108182	4.45433	30	Fe I	742.127	< 0.0001	5.57827	30
Zn II	203.764	< 0.0001	5.40016	30	Fe I	742.179	< 0.0001	4.59811	30
Zn II	203.876	< 0.0001	4.58919	30	Fe I	742.23	< 0.0001	4.69899	30
Zn II	206.229	< 0.0001	6.83138	30	Fe I	742.281	< 0.0001	4.76027	30
Zn II	206.788	< 0.0001	8.21704	30	Fe I	742.333	< 0.0001	4.65642	30
C I	247.036	< 0.0001	4.6045	30	Fe I	742.64	< 0.0001	4.86726	30
C I	247.089	< 0.0001	5.46555	30	Fe I	742.692	< 0.0001	4.867	30
C I	247.141	< 0.0001	5.9614	30	Fe I	742.743	< 0.0001	4.54779	30
C I	247.297	< 0.0001	6.10552	30	Fe I	742.845	< 0.0001	5.80064	30
C I	247.35	< 0.0001	7.0106	30	Fe I	742.897	< 0.0001	5.54262	30
C I	247.402	< 0.0001	5.7616	30	Fe I	742.948	< 0.0001	4.86283	30
C I	247.454	< 0.0001	5.28809	30	Fe I	742.999	< 0.0001	4.52581	30
C I	247.506	< 0.0001	5.67262	30	Fe I	744.021	< 0.0001	5.4483	30
C I	247.61	< 0.0001	8.39271	30	Fe I	744.072	< 0.0001	5.10836	30
C I	247.662	< 0.0001	5.23692	30	Fe I	744.123	< 0.0001	4.91593	30
P I	253.006	< 0.0001	7.28607	30	Fe I	744.683	< 0.0001	4.66324	30
P I	253.058	< 0.0001	6.75139	30	Fe I	744.785	< 0.0001	4.66254	30
P I	253.109	< 0.0001	7.3647	30	Fe I	744.988	< 0.0001	5.83989	30
P I	253.213	< 0.0001	4.86273	30	Fe I	746.054	< 0.0001	4.49861	30
P I	253.264	< 0.0001	5.09112	30	Fe I	746.104	< 0.0001	5.12851	30
P I	253.832	< 0.0001	4.98677	30	Fe I	746.155	< 0.0001	4.60578	30
P I	253.883	< 0.0001	4.85858	30	Fe I	746.256	< 0.0001	4.83199	30
P I	253.935	< 0.0001	4.79671	30	Fe I	746.307	< 0.0001	5.33251	30
P I	715.418	< 0.0001	4.56395	30	Fe I	746.408	< 0.0001	4.52534	30
P I	715.505	< 0.0001	4.96961	30	Fe I	746.459	< 0.0001	4.98938	30
P I	715.549	< 0.0001	4.88717	30	Fe I	746.56	< 0.0001	4.88192	30
P I	715.593	< 0.0001	5.22183	30	Fe I	746.61	< 0.0001	4.70557	30
P I	715.637	< 0.0001	5.10355	30	K I	766.023	< 0.0001	6.05182	30
P I	715.681	< 0.0001	6.20446	30	K I	766.07	< 0.0001	6.42262	30
P I	715.725	< 0.0001	5.51685	30	K I	766.117	< 0.0001	6.25932	30
P I	715.769	< 0.0001	6.08089	30	K I	766.164	< 0.0001	5.48995	30
P I	715.812	< 0.0001	5.98671	30	K I	766.21	< 0.0001	4.94921	30
P I	715.856	< 0.0001	6.33438	30	K I	766.257	< 0.0001	5.9881	30
P I	715.9	< 0.0001	6.35751	30	K I	766.304	< 0.0001	5.74865	30
P I	715.944	< 0.0001	6.05226	30	K I	766.817	< 0.0001	4.93788	30
P I	715.988	< 0.0001	6.26161	30	K I	766.864	< 0.0001	5.59119	30
P I	720.021	< 0.0001	6.90198	30	K I	766.91	< 0.0001	4.86783	30
P I	720.064	< 0.0001	6.6567	30	K I	766.957	< 0.0001	5.9358	30
P I	720.107	< 0.0001	6.12205	30	K I	770.148	< 0.0001	4.64505	30
P I	720.708	< 0.0001	4.74844	30	K I	770.194	< 0.0001	4.93947	30
P I	720.75	< 0.0001	5.39933	30	K I	770.285	< 0.0001	5.27872	30
P I	720.793	< 0.0001	6.84242	30	K I	770.331	< 0.0001	4.7923	30
P I	720.836	< 0.0001	7.2089	30	K I	770.423	< 0.0001	5.33175	30
P I	720.879	< 0.0001	7.82759	30	K I	770.515	< 0.0001	5.04323	30
P I	720.922	< 0.0001	7.75283	30	K I	770.606	< 0.0001	5.14187	30
P I	720.964	< 0.0001	7.48413	30	K I	770.652	< 0.0001	5.56334	30
Mn II	255.016	< 0.0001	4.90242	30	K I	770.698	< 0.0001	4.94312	30
Mn II	255.067	< 0.0001	4.51094	30	K I	770.744	< 0.0001	5.131	30
Mn II	255.119	< 0.0001	5.40446	30	K I	770.789	< 0.0001	4.70857	30
Mn II	255.736	< 0.0001	5.32939	30	K I	770.835	< 0.0001	5.75249	30
Mn II	255.838	< 0.0001	4.92675	30	K I	770.927	< 0.0001	4.74326	30
Mn II	255.89	< 0.0001	5.04896	30	K I	770.972	< 0.0001	5.77417	30
Mg II	280.951	< 0.0001	5.13878	30
