# Supplementary material for: Spectroscopic and microscopic examination of teeth exposed to green tea at different temperatures
Source: PLoS One. 2020 Dec 30;15(12):e0244542. doi: 10.1371/journal.pone.0244542 (PMC7773275; doi:10.1371/journal.pone.0244542)
Supplement: S2 Appendix — (R) [file pone.0244542.s002.r]

###TeaHeatMap
#########################################################
### A) Installing and loading required packages
#########################################################

if (!require("gplots")) {
  install.packages("gplots", dependencies = TRUE)
  library(gplots)
}
if (!require("RColorBrewer")) {
  install.packages("RColorBrewer", dependencies = TRUE)
  library(RColorBrewer)
}


hdata <- read.csv("C:/Users/Sina HC Manno/Documents/aMy PhD HK/Tea-PAPER/PLoS One/S4Appendix.csv", comment.char="#")
Wavelength <- hdata[,1] 
mat_data <- data.matrix(hdata[,2:ncol(hdata)])

#########################################################
### C) Customizing and plotting the heat map
#########################################################

par(bg = 'black', fg = 'white', col.axis = "white", col.axis = "white", col.main = "white") # set background to black, foreground white
my_palette <- colorRampPalette(cm.colors(96, alpha = 1))
my_palette1 <- colorRampPalette(heat.colors(2, alpha = 1))
#col_breaks = c(seq(-1,0,length=100), seq(0,0.8,length=100), seq(0.8,1,length=100)) 
# creates a 5 x 5 inch image
# png("C:\\Users\\Sinai\\Documents\\TeaPaper\\heatmaps_in_r.png",    # create PNG for the heat map        
#    width = 5*300,        # 5 x 300 pixels
#   height = 5*300,
#  res = 300,            # 300 pixels per inch
# pointsize = 8)        # smaller font size


heatmap.2(mat_data,
          # cellnote = mat_data,  # same data set for cell labels
          main = "In vivo tea", # heat map title
          notecol="black",      # change font color of cell labels to black
          density.info="histogram",  # turns on density plot inside color legend
          trace="none",         # turns off trace lines inside the heat map
          margins =c(9,9),     # widens margins around plot
          dendrogram="row",     # only draw a row dendrogram
          breaks = 50, # number of breaks in color scheme
          RowSideColors = my_palette1(nrow(mat_data)), #changes coloring of row sidecolors
          col="my_palette", # add our color palette
          labRow = TRUE, # eliminate row names
          Rowv = TRUE, # do not name rows
          Colv="NA",            # turn off column clustering
          scale="row", #scales all values around zero
          key.title = "Scaled",
)
# dev.off()               # close the PNG device
