# Supplementary material for: Spectroscopic and microscopic examination of teeth exposed to green tea at different temperatures
Source: PLoS One. 2020 Dec 30;15(12):e0244542. doi: 10.1371/journal.pone.0244542 (PMC7773275; doi:10.1371/journal.pone.0244542)
Supplement: S3 Appendix — (CSV) [file pone.0244542.s003.csv]

Element	Tea	Water
Zn II	183.5151515	281.9555556
Zn II	162.5454545	248.1777778
Zn II	211.5151515	345.7777778
Zn II	187.030303	318.2222222
Zn II	182.7878788	317.3333333
Zn II	150.1818182	218.0444444
Zn II	194.3030303	340.4444444
Zn II	208.1212121	344
Zn II	207.2727273	341.3333333
Zn II	164.3636364	270.6666667
Zn II	206.9090909	341.8666667
Zn II	198.7878788	317.7777778
Zn II	248.8484848	409.6
Zn II	190.1818182	316.0888889
Zn II	222.7878788	358.7555556
Zn II	187.2727273	308.6222222
Zn II	226.6666667	391.7333333
Zn II	210.9090909	356
Zn II	207.6363636	361.2444444
Zn II	212.6060606	368.4444444
Zn II	210.5454545	383.2888889
Zn II	183.030303	312.9777778
Zn II	172.7272727	289.6
Zn II	204.3636364	356.2666667
Zn II	232.8484848	379.3777778
Zn II	198.1818182	358.4
Zn II	222.5454545	365.8666667
Zn II	232.969697	378.5777778
Zn II	185.5757576	318.6666667
Zn II	178.4242424	305.3333333
Zn II	185.5757576	327.3777778
Zn II	217.3333333	347.3777778
Zn II	193.4545455	297.4222222
Zn II	206.7878788	365.9555556
Zn II	194.7878788	322.9333333
Zn II	188.969697	348.1777778
C I	184.2424242	301.9555556
C I	176.3636364	260.6222222
C I	189.9393939	266.1333333
C I	178.5454545	276.8
C I	198.9090909	324.4444444
C I	170.3030303	274.5777778
C I	169.0909091	273.1555556
C I	173.4545455	259.5555556
C I	159.6363636	225.5111111
C I	166.3030303	251.1111111
C I	202.7878788	303.9111111
C I	152	209.0666667
C I	160.7272727	217.8666667
C I	164	222.0444444
C I	216.7272727	204.2666667
C I	764.969697	659.0222222
C I	694.7878788	618.8444444
C I	611.7575758	602.8444444
C I	384.969697	345.3333333
P I	170.4242424	347.5555556
P I	147.7575758	249.3333333
P I	153.3333333	225.0666667
P I	205.0909091	309.4222222
P I	183.030303	261.4222222
P I	166.1818182	230.0444444
P I	165.8181818	261.1555556
P I	476.1212121	435.1111111
P I	563.8787879	508.7111111
P I	650.4242424	554.3111111
P I	1474.787879	1283.022222
P I	2076.848485	1945.866667
P I	1700.969697	1579.911111
P I	946.5454545	739.6444444
P I	385.3333333	317.9555556
P I	195.2727273	256.5333333
P I	172.7272727	314.1333333
P I	161.2121212	403.6444444
P I	156.6060606	389.4222222
P I	197.2121212	392.8
P I	3131.393939	2317.955556
P I	2321.69697	1763.022222
P I	1502.060606	1102.133333
P I	971.030303	636.6222222
P I	609.8181818	316.9777778
P I	433.2121212	174.1333333
P I	359.5151515	129.5111111
P I	285.0909091	153.2444444
P I	260.969697	219.7333333
P I	240.3636364	228.7111111
P I	242.0606061	229.9555556
P I	216.4848485	195.3777778
P I	212	218.3111111
P I	214.3030303	261.2444444
P I	223.5151515	224.3555556
P I	226.0606061	256.8
P I	203.5151515	246.3111111
P I	214.0606061	287.2888889
P I	228.8484848	197.2444444
P I	239.2727273	151.3777778
P I	211.5151515	187.3777778
P I	217.3333333	227.2
P I	225.4545455	293.7777778
P I	196.1212121	275.2888889
P I	205.4545455	248.8
P I	209.9393939	315.5555556
P I	205.4545455	191.7333333
P I	236.4848485	144.0888889
P I	344	140.5333333
P I	806.6666667	782.5777778
P I	2533.212121	2420.355556
P I	2658.30303	1925.6
P I	1665.212121	1119.911111
P I	1195.878788	768.9777778
P I	1013.212121	652.7111111
P I	869.3333333	582.3111111
P I	624.969697	370.9333333
P I	444.6060606	196.5333333
P I	295.8787879	172.7111111
P I	236.3636364	182.7555556
P I	215.8787879	219.0222222
P I	214.1818182	255.1111111
P I	187.7575758	218.7555556
P I	197.4545455	304.2666667
P I	187.030303	196.8
P I	199.6363636	277.0666667
Mn II	186.7878788	379.4666667
Mn II	156.6060606	306.0444444
Mn II	181.0909091	282.9333333
Mn II	180.969697	274.1333333
Mn II	166.0606061	220.4444444
Mn II	412.4848485	237.0666667
Mn II	924.1212121	719.3777778
Mn II	890.5454545	691.5555556
Mn II	722.5454545	440.2666667
Mn II	650.4242424	398.0444444
Mn II	502.7878788	319.8222222
Mn II	355.8787879	202.6666667
Mn II	198.3030303	200.2666667
Mn II	169.3333333	267.8222222
Mn II	161.3333333	235.8222222
Mn II	172.1212121	281.7777778
Mn II	146.0606061	200.0888889
Mn II	144.7272727	209.0666667
Mn II	173.2121212	278.3111111
Mn II	183.6363636	274.6666667
Mg II	440.3636364	207.0222222
Mg II	868.969697	445.6
Mg II	942.6666667	456.1777778
Mg II	707.030303	319.7333333
Mg II	457.5757576	244.8
Mg II	365.0909091	199.7333333
Mg II	383.8787879	184.7111111
Mg II	468	217.6888889
Mg II	808	402.8444444
Mg II	2113.575758	1485.6
Mg II	6658.060606	5829.422222
Mg II	9529.939394	8081.6
Mg II	7593.212121	5882.133333
Mg II	4795.515152	3412.977778
Mg II	3038.909091	2096.711111
Mg II	2709.090909	1864.177778
Mg II	2606.30303	1709.6
Mg II	1952.969697	1129.6
Mg II	1248.484848	644.6222222
Mg II	829.9393939	385.1555556
Mg II	547.7575758	277.8666667
Mg II	460.2424242	245.1555556
Mg II	573.9393939	276.4444444
Mg II	818.7878788	394.7555556
Mg II	1981.818182	1422.577778
Mg II	6020.484848	5095.111111
Mg II	6712.121212	5351.288889
Mg II	4591.030303	3267.911111
Mg II	2547.636364	1643.288889
Mg II	1624.363636	1001.422222
Mg II	858.4242424	450.2222222
Mg II	428.4848485	201.1555556
Mg II	172.2424242	189.6888889
Mg II	132.6060606	175.9111111
Mg II	110.1818182	235.3777778
Mg II	115.030303	187.5555556
Mg II	110.9090909	228.5333333
Mg II	124.4848485	245.6888889
Mg II	150.6666667	308.2666667
Mg II	133.4545455	232.5333333
Mg II	135.2727273	218.4
Mg II	155.1515152	164.7111111
Mg II	325.4545455	212
Mg II	1506.181818	1230.666667
Mg II	2701.454545	2239.288889
Mg II	2076.484848	1503.733333
Mg II	1109.818182	672
Mg II	704.6060606	381.9555556
Mg II	504.3636364	264.4444444
Mg II	251.6363636	222.3111111
Mg II	153.0909091	182.9333333
Mg II	141.5757576	256.5333333
Mg II	158.9090909	308.5333333
Mg II	150.9090909	189.0666667
Mg II	183.3939394	346.3111111
Mg II	159.8787879	305.6888889
Mg II	157.5757576	239.2
Mg II	162.9090909	246.1333333
Mg II	188.6060606	347.0222222
Mg II	208.3636364	355.7333333
Mg II	521.8181818	231.6444444
Mg II	791.8787879	353.4222222
Fe I	1352	778.4888889
Fe I	1408.848485	883.7333333
Ca II	204.4848485	350.4
Ca II	188	303.7333333
Ca II	174.4242424	284.9777778
Ca II	175.6363636	312
Ca II	212.3636364	350.6666667
Ca II	179.3939394	318.0444444
Ca II	165.3333333	290.2222222
Ca II	179.030303	299.2
Ca II	152.969697	158.6666667
Ca II	319.5151515	178.9333333
Ca II	675.3939394	491.3777778
Ca II	871.030303	688.8
Ca II	557.0909091	278.7555556
Ca II	189.0909091	209.6888889
Ca II	175.6363636	294.3111111
Ca II	195.8787879	248.4444444
Ca II	173.5757576	266.8444444
Ca II	174.6666667	340
Ca II	1614.424242	1234.133333
Ca II	1161.090909	815.5555556
Ca II	919.030303	569.0666667
Ca II	768.8484848	436.7111111
Ca II	633.8181818	390.2222222
Ca II	611.030303	397.2444444
Ca II	560	320.8
Ca II	429.0909091	246.8444444
Ca II	483.8787879	256.3555556
Ca II	458.4242424	423.2
Ca II	372.2424242	409.7777778
Ca II	372.7272727	294.5777778
Ca II	370.9090909	244.2666667
Ca II	360.6060606	217.7777778
Ca II	320.969697	237.2444444
Ca II	328.2424242	351.4666667
Ca II	335.6363636	283.9111111
Ca II	369.0909091	396.7111111
Ca II	350.1818182	517.5111111
Ca II	306.6666667	336.5333333
Ca II	328	258.9333333
Ca II	2772	2578.133333
Ca II	3852.121212	3807.555556
Ca II	5471.393939	5513.6
Ca II	7240.121212	7377.155556
Ca II	9195.515152	9442.577778
Ca II	11182.78788	11492.26667
Ca II	12667.51515	12815.46667
Ca II	12763.39394	12309.95556
Ca II	9717.333333	9029.866667
Ca II	6128.969697	5530.133333
Ca II	4006.30303	3447.644444
Ca II	2826.060606	2305.777778
Ca II	2074.424242	1609.777778
Ca II	1514.30303	1104.888889
Ca II	530.9090909	275.9111111
Ca II	598.4242424	323.6444444
Ca II	732	444
Ca II	754.0606061	487.8222222
Ca II	930.3030303	607.9111111
Ca II	1175.757576	873.5111111
Ca II	1557.212121	1312.888889
Ca II	2222.424242	2027.377778
Ca II	3335.151515	3240.888889
Ca II	5055.878788	5034.577778
Ca II	6945.818182	7022.311111
Ca II	9070.30303	9198.666667
Ca II	11516.60606	11817.24444
Ca II	13228	13107.46667
Ca II	657.0909091	301.8666667
Ca II	786.6666667	372.8
Ca II	919.6363636	494.2222222
Ca II	1157.939394	685.0666667
Ca II	1329.090909	836.2666667
Ca II	1882.787879	1303.733333
Ca II	2428.363636	1839.644444
Ca II	3464.484848	2899.555556
Ca II	5000	4633.155556
Ca II	7462.181818	7503.2
Ca II	10475.39394	10534.48889
Ca II	12230.42424	11456.62222
Ca II	10086.06061	9509.688889
Ca II	7026.181818	6250.222222
Ca II	4367.272727	3917.866667
Ca II	2964.969697	2067.377778
Ca II	1279.515152	746.1333333
Ca II	1644.969697	1277.6
Ca II	4416.242424	4313.777778
Ca II	8615.030303	8309.511111
Ca II	7810.30303	6352
Ca II	2769.69697	1728.088889
Ca II	987.8787879	481.2444444
Ca II	628.1212121	260.0888889
Ca II	586.5454545	270.4888889
Ca II	998.1818182	741.3333333
Ca II	2865.090909	2782.222222
Ca II	5138.424242	4831.733333
Ca II	3504.969697	2555.111111
Ca I	1407.030303	788.3555556
Ca I	1074.909091	549.7777778
Ca I	875.3939394	403.2888889
Ca I	769.5757576	359.1111111
Ca I	667.030303	288.8
Ca I	601.0909091	253.2444444
Ca I	556.4848485	233.5111111
Ca I	518.3030303	192.4444444
Ca I	490.0606061	182.9333333
Ca I	459.030303	180.8888889
Ca I	425.8181818	181.6888889
Ca I	404.1212121	184.9777778
Ca I	388.6060606	170.2222222
Ca I	352.969697	170.8444444
Ca I	346.9090909	161.6888889
Ca I	347.6363636	162.7555556
Ca I	4825.818182	3558.044444
Ca I	4440.484848	3359.555556
Ca I	6593.939394	5664.177778
Ca I	8905.69697	7409.866667
Ca I	8106.787879	6204.088889
Ca I	5940.484848	4253.066667
Ca I	3849.69697	2466.755556
Ca I	2772.484848	1742.577778
Ca I	3324	2648.977778
Ca I	7413.818182	6836.444444
Ca I	11176.84848	9623.466667
Ca I	10101.21212	7948.355556
Ca I	7268.727273	5277.422222
Ca I	4458.181818	2844
Ca I	2661.454545	1566.133333
Ca I	1692.606061	914.1333333
Ca I	1202.181818	715.1111111
Ca I	1729.939394	1194.666667
Ca I	3612	2934.755556
Ca I	6432.363636	5402.311111
Ca I	3546.787879	2934.577778
Ca I	1713.939394	1184.888889
Ca I	1216.242424	739.2
Ca I	1094.545455	627.3777778
Ca I	1088.727273	618.5777778
Ca I	1203.393939	724.0888889
Ca I	1368.363636	872.8
Ca I	1764	1203.822222
Ca I	3236.484848	2545.155556
Ca I	7819.393939	6949.333333
Ca I	16165.33333	15079.82222
Ca I	12738.42424	11880.71111
Ca I	3124.969697	2228.355556
Ca I	3370.545455	2411.022222
Ca I	3886.424242	2829.511111
Ca I	5457.69697	4218.222222
Ca I	9337.939394	8319.377778
Ca I	12695.75758	12271.73333
Ca I	11357.09091	10660.35556
Ca I	8999.151515	7949.333333
Ca I	7244.242424	6165.422222
Ca I	5767.878788	4648.177778
Ca I	4608.121212	3527.2
Ca I	4048.727273	2996.8
Ca I	3955.757576	2906.844444
Ca I	4253.69697	3253.244444
Ca I	4126.30303	3100.177778
Ca I	3866.060606	2860.533333
Ca I	3727.030303	2710.755556
Ca I	4290.30303	3224.711111
Ca I	6147.515152	5081.6
Ca I	2320.848485	1349.066667
Ca I	2246.181818	1278.044444
Ca I	2336	1343.2
Ca I	2424.727273	1454.933333
Ca I	2465.939394	1464.355556
Ca I	2505.090909	1490.577778
Ca I	2672.242424	1637.333333
Ca I	2873.575758	1796.355556
Ca I	2875.757576	1781.955556
Ca I	3086.545455	1931.644444
Ca I	3615.878788	2358.311111
Ca I	4289.090909	2845.688889
Ca I	5955.515152	4023.111111
Ca I	10872.12121	7730.311111
Ca I	20356.24242	17247.2
Ca I	25252.12121	25010.04444
Ca I	25294.90909	25710.84444
Ca I	24980.12121	25557.24444
Ca I	756.7272727	312.1777778
Ca I	694.6666667	270.5777778
Ca I	683.030303	260.6222222
Ca I	738.3030303	328.0888889
Ca I	753.8181818	337.3333333
Ca I	819.6363636	383.4666667
Ca I	773.9393939	360.8888889
Ca I	887.6363636	443.6444444
Ca I	904.3636364	442.5777778
Ca I	1065.818182	548.8
Ca I	1294.545455	703.5555556
Ca I	1915.515152	1125.422222
Ca I	4552	3053.955556
Ca I	9506.30303	7565.866667
Ca I	9677.939394	8849.688889
Ca I	7736.363636	7004.355556
Ca I	6347.757576	5465.333333
Ca I	5426.181818	4413.688889
Ca I	4588.969697	3446.311111
Sr II	336.1212121	153.4222222
Sr II	359.3939394	149.0666667
Sr II	383.1515152	157.0666667
Sr II	379.6363636	157.9555556
Sr II	447.7575758	182.4888889
Sr II	496.969697	216.2666667
Sr II	584.3636364	288.9777778
Sr II	793.2121212	477.7777778
Sr II	968.969697	630.8444444
Sr II	863.3939394	513.5111111
Sr II	786.4242424	437.1555556
Sr II	650.4242424	319.2
Sr II	534.7878788	231.8222222
Sr II	438.1818182	171.2888889
Sr II	412.4848485	156.8
Sr II	372.2424242	162.1333333
Sr II	335.2727273	223.6444444
Sr II	321.2121212	238.2222222
Sr II	302.5454545	197.6
Sr II	313.8181818	156.5333333
Sr II	300.7272727	234.1333333
Sr II	302.6666667	208.9777778
Sr II	294.7878788	231.8222222
Sr II	272.2424242	224.5333333
Sr II	283.030303	212.4444444
Sr II	278.7878788	213.5111111
Sr II	266.4242424	218.4888889
Sr II	263.3939394	272.0888889
Sr II	252.969697	266.4
Sr II	254.0606061	234.5777778
Sr II	251.5151515	307.2
Sr II	255.6363636	326.8444444
Sr II	255.2727273	272.3555556
Sr II	246.4242424	274.7555556
Na II	472.3636364	205.1555556
Na II	566.1818182	263.2888889
Na II	563.1515152	249.9555556
Na II	513.0909091	224.6222222
Na II	550.7878788	241.6888889
Na II	615.7575758	296.2666667
Na II	625.0909091	287.2888889
Na II	588.2424242	268.8888889
Na II	634.3030303	306.9333333
Na II	681.4545455	341.0666667
Na II	716.1212121	355.8222222
Na II	772.2424242	396.2666667
Na II	841.9393939	434.9333333
Na II	1078.30303	628.1777778
Na II	1262.181818	752.2666667
Na II	1671.636364	1048.533333
Na II	2416	1593.777778
Na II	4528.242424	3308.888889
Fe II	231.1515152	321.9555556
Fe II	237.8181818	294.4
Fe II	251.2727273	216.8888889
Fe II	235.2727273	264.2666667
Fe II	242.0606061	209.0666667
Fe II	263.5151515	191.5555556
Fe II	392.6060606	201.6
Fe II	524.4848485	318.5777778
Fe II	661.6969697	456.8888889
Fe II	570.0606061	312.6222222
Fe II	439.2727273	207.3777778
Fe II	359.7575758	162.4
Fe II	329.8181818	141.0666667
Fe II	276.1212121	186.4
Fe II	249.5757576	275.4666667
Fe II	232.6060606	295.3777778
Fe II	230.4242424	300.3555556
Fe II	234.3030303	308.1777778
Fe II	238.1818182	229.6888889
Fe II	241.6969697	224.6222222
Fe II	248.8484848	206.4
Fe II	270.5454545	174.1333333
Fe II	361.4545455	159.4666667
Fe II	504.3636364	308.1777778
Fe II	781.5757576	661.3333333
Fe II	1177.575758	1155.911111
Fe II	1209.454545	1069.155556
Fe II	850.5454545	616
Fe II	596.6060606	363.8222222
Fe II	491.5151515	240.6222222
Fe II	370.5454545	198.9333333
Fe II	304.1212121	195.3777778
Fe II	266.7878788	180.8
Fe II	238.3030303	213.2444444
Fe II	243.2727273	225.3333333
Fe II	248.1212121	140.7111111
Fe II	233.2121212	232.3555556
Fe II	246.9090909	305.9555556
Fe II	227.5151515	292.1777778
Fe II	216.2424242	263.7333333
Fe II	237.9393939	353.9555556
Fe II	220.4848485	325.0666667
Fe II	223.030303	304.0888889
Fe II	228.2424242	317.0666667
Fe II	234.9090909	260.4444444
Fe II	229.9393939	286.7555556
Fe II	248.4848485	241.1555556
Fe II	232.1212121	331.7333333
Fe II	236.969697	265.6
Fe II	252.4848485	203.9111111
Fe II	262.6666667	194.8444444
Fe II	256.7272727	256
Fe II	272.7272727	194.4888889
Fe II	325.8181818	172.9777778
Fe II	408.969697	222.2222222
Fe II	665.0909091	469.6888889
Fe II	1132.848485	1056.711111
Fe II	1731.393939	1838.4
Fe II	1963.393939	2021.422222
Fe II	1549.212121	1427.2
K I	192.1212121	247.8222222
K I	184.3636364	236
K I	188	260.0888889
K I	216.7272727	247.5555556
K I	235.3939394	182.2222222
K I	240.969697	198.7555556
K I	302.6666667	180.9777778
K I	380.6060606	274.4
K I	1018.424242	776.2666667
K I	3197.090909	2858.4
K I	6593.939394	6308.088889
K I	7712.121212	7697.066667
K I	5714.060606	5697.155556
K I	3298.666667	3065.511111
K I	1647.151515	1326.044444
K I	816.1212121	566.2222222
K I	398.1818182	261.9555556
K I	278.6666667	176.3555556
K I	234.0606061	202.4
K I	203.2727273	235.1111111
K I	195.030303	272.1777778
K I	3259.878788	3088.622222
K I	1968	1719.377778
K I	928.4848485	700
K I	431.7575758	292.6222222
K I	274.3030303	179.8222222
K I	223.030303	283.0222222
K I	224.7272727	252.0888889
K I	206.6666667	270.2222222
K I	200.2424242	332.4444444
K I	207.1515152	328.7111111
K I	220.969697	367.8222222
K I	224.7272727	365.8666667
K I	245.2121212	428.8888889
K I	212	327.4666667
K I	203.3939394	351.4666667
K I	206.6666667	330.4888889
K I	202.7878788	314.7555556
K I	210.9090909	290.3111111
K I	207.2727273	323.4666667
K I	221.0909091	389.9555556
K I	214.3030303	326.5777778
K I	199.030303	263.7333333
O I	607.5151515	341.2444444
O I	695.2727273	441.6888889
O I	944.7272727	743.3777778
O I	1406.30303	1285.333333
O I	2457.454545	2441.066667
O I	3404.484848	3557.066667
O I	3622.909091	3798.222222
O I	3229.69697	3328.266667
O I	2930.060606	2995.288889
O I	3182.545455	3251.555556
O I	3414.666667	3527.377778
O I	3579.151515	3723.822222
O I	3327.636364	3451.644444
O I	3392.242424	3525.955556
O I	2663.393939	2737.155556
O I	2189.818182	2160.711111
O I	1593.333333	1501.066667
O I	1183.636364	1015.288889
O I	878.6666667	686.3111111
O I	741.0909091	527.9111111
O I	587.5151515	339.3777778
O I	510.3030303	270.1333333
O I	401.8181818	200.8888889
