# Supplementary material for: Spectroscopic and microscopic examination of teeth exposed to green tea at different temperatures
Source: PLoS One. 2020 Dec 30;15(12):e0244542. doi: 10.1371/journal.pone.0244542 (PMC7773275; doi:10.1371/journal.pone.0244542)
Supplement: S4 Appendix — (CSV) [file pone.0244542.s004.csv]

Element	ColdTea	ColdWater	HotTea	HotWater
Zn II	172.4848485	200.25	64.86486486	46.25
Zn II	171.8787879	218.5	69.94594595	62.5
Zn II	181.2121212	133.25	93.83783784	53.25
Zn II	166.5454545	140.75	86.05405405	52
Zn II	179.7575758	113.25	86.27027027	81.25
Zn II	171.030303	223.5	87.89189189	63.5
Zn II	172.3636364	117.25	78.7027027	81.75
Zn II	191.7575758	129.75	84.10810811	69
Zn II	195.7575758	139	89.72972973	59.75
Zn II	170.6666667	196.25	85.2972973	62.5
Zn II	199.7575758	143.75	95.13513514	49
Zn II	182.6666667	159	80.21621622	54
Zn II	235.3939394	93.5	135.027027	101.75
Zn II	181.2121212	174.5	74.05405405	46.5
Zn II	193.0909091	118.5	91.56756757	82.75
Zn II	176.2424242	149	78.37837838	51.75
Zn II	230.5454545	95.75	137.0810811	129.25
Zn II	203.030303	127.25	99.78378378	91.75
Zn II	203.5151515	145.75	98.37837838	77.25
Zn II	199.5151515	121.5	105.7297297	71.75
Zn II	197.8181818	101	115.7837838	87.75
Zn II	179.2727273	150.75	75.02702703	61.75
Zn II	170.1818182	183.25	80.21621622	47.75
Zn II	210.0606061	137	93.2972973	64.25
Zn II	226.7878788	104.25	109.0810811	80
Zn II	210.7878788	130.5	97.62162162	84
Zn II	209.3333333	119.25	99.56756757	71.75
Zn II	209.2121212	101	116.8648649	87.75
Zn II	178.5454545	162.5	77.40540541	65
Zn II	177.3333333	185.5	85.2972973	54.25
Zn II	184.1212121	173.5	84	40.5
Zn II	188	148	101.7297297	69
Zn II	174.7878788	177.25	71.24324324	42.75
Zn II	207.7575758	108.5	101.7297297	85.5
Zn II	177.9393939	161.25	82.37837838	54
Zn II	192.6060606	159.25	92	77
C I	152	167.25	237.5135135	55.25
C I	148.8484848	178.75	188.1081081	54.75
C I	153.2121212	182	198.0540541	43
C I	151.7575758	156.75	211.6756757	62.75
C I	158.7878788	145.75	287.7837838	72.75
C I	175.6363636	212.5	364	64.75
C I	169.2121212	214	339.2432432	58.5
C I	180	197.25	282.2702703	51.25
C I	178.0606061	216.75	252.6486486	74.25
C I	153.0909091	186.5	182.3783784	45.5
C I	162.6666667	133.25	151.7837838	64
C I	175.5151515	260.25	202.1621622	75.5
C I	170.7878788	243.25	188	95.75
C I	176.4848485	258.5	166.0540541	105.5
C I	427.7575758	578	360	344.25
C I	1341.69697	1061.25	1184.108108	793
C I	1237.212121	920	1187.675676	685.25
C I	1248.969697	866.25	1142.162162	674.25
C I	1085.939394	709	1157.189189	444.75
P I	237.0909091	256.25	620	77.75
P I	242.4242424	256.75	496.3243243	72
P I	171.030303	242	289.7297297	68.25
P I	165.4545455	145	149.2972973	63.5
P I	157.8181818	181	139.3513514	67.75
P I	155.5151515	219.5	181.6216216	73.75
P I	178.3030303	229.75	325.5135135	124.5
P I	571.1515152	540.5	886.7027027	416
P I	634.6666667	468.25	1045.513514	368.25
P I	696	572.25	1053.621622	498.25
P I	1325.090909	995.25	1648.324324	968.75
P I	1740.121212	1096.25	2242.486486	1121.5
P I	1529.818182	924.5	1944.864865	916
P I	1197.818182	607.5	1666.162162	534.75
P I	625.0909091	422.75	1033.945946	280.25
P I	338.3030303	291	687.1351351	129.75
P I	275.5151515	280.25	650.1621622	111.5
P I	285.8181818	297.25	896.8648649	110.5
P I	252.8484848	260.25	773.2972973	94.5
P I	209.5757576	130.25	555.027027	89
P I	2975.636364	1690	3056	1999.75
P I	2264.242424	1439.5	2242.594595	1612.75
P I	1508.242424	1078.25	1419.027027	1144.25
P I	1002.666667	877	910.1621622	853.75
P I	668	712.5	551.027027	635.5
P I	442.0606061	607.25	334.5945946	480.5
P I	425.8181818	623.75	316.2162162	455.25
P I	337.0909091	557.75	230.8108108	373.5
P I	256	481.25	152.7567568	270
P I	251.7575758	494.5	135.6756757	262.25
P I	259.2727273	474.25	139.3513514	263.5
P I	270.1818182	525.75	162.5945946	290
P I	255.2727273	501	148.5405405	278
P I	222.0606061	437.75	104.3243243	217
P I	252.8484848	472.5	133.0810811	260.75
P I	238.1818182	452.75	130.4864865	215
P I	237.9393939	441.75	123.4594595	214.5
P I	232.2424242	401.5	106.9189189	151.25
P I	261.5757576	484.75	177.5135135	235.25
P I	345.4545455	573	265.6216216	331.75
P I	295.2727273	513.25	209.7297297	269
P I	261.0909091	443.25	159.2432432	212.5
P I	214.5454545	389.75	114.7027027	155
P I	228.1212121	446.75	114.4864865	203.25
P I	234.0606061	483.25	117.1891892	252
P I	193.8181818	398.75	93.18918919	151.25
P I	251.6363636	505	137.2972973	310.5
P I	310.1818182	569.5	189.4054054	405.5
P I	386.6666667	665.25	276.1081081	546
P I	721.3333333	915.5	607.2432432	975.5
P I	2127.878788	1533.5	2103.567568	1807
P I	2454.181818	1444.5	2618.702703	1621.75
P I	1607.393939	1118	1641.189189	1162
P I	1200.242424	931.75	1155.351351	925.25
P I	1069.090909	879	989.0810811	831.5
P I	969.6969697	813.5	835.8918919	760.75
P I	713.5757576	666.25	579.8918919	589
P I	515.8787879	577.5	383.027027	417.5
P I	324.6060606	471.75	192.4324324	294.5
P I	284.7272727	500.75	173.2972973	277
P I	256.6060606	455.75	125.0810811	249
P I	239.6363636	455.75	112	222.5
P I	254.4242424	494	127.7837838	258.25
P I	202.1818182	430	87.89189189	164
P I	255.5151515	522.25	128.3243243	271.25
P I	221.8181818	425.25	95.56756757	208
Mn II	200.3636364	188.25	593.5135135	65.25
Mn II	203.5151515	207.75	533.1891892	74
Mn II	175.1515152	212.5	369.7297297	65.75
Mn II	147.8787879	159.75	223.1351351	80.25
Mn II	150.0606061	210.5	172.8648649	96
Mn II	417.9393939	484	418.7027027	387.75
Mn II	794.7878788	632.25	925.8378378	570.5
Mn II	809.9393939	586.75	928.3243243	552.75
Mn II	773.0909091	551.75	796.6486486	491.5
Mn II	682.9090909	544.5	762.5945946	434.5
Mn II	505.9393939	423.25	597.2972973	310.5
Mn II	422.1818182	340.5	456.8648649	240.25
Mn II	254.0606061	224.5	255.3513514	133.75
Mn II	179.6363636	178.75	149.1891892	74.5
Mn II	156.8484848	219.5	149.6216216	73
Mn II	154.1818182	165.75	123.5675676	75.75
Mn II	199.1515152	235	183.4594595	82.25
Mn II	200.969697	219.25	165.8378378	72
Mn II	162.1818182	179	127.4594595	75.5
Mn II	148.2424242	157.75	160	68
Mg II	362.3030303	315.75	234.8108108	206
Mg II	585.0909091	301.5	357.5135135	267.75
Mg II	644.969697	360.75	434.7027027	300.5
Mg II	539.7575758	349.5	399.2432432	238.75
Mg II	379.3939394	255	249.1891892	175.25
Mg II	318.3030303	263.5	204.1081081	137.25
Mg II	339.5151515	315.25	233.0810811	169.25
Mg II	385.4545455	304.75	266.0540541	207.5
Mg II	583.1515152	387	429.4054054	328.5
Mg II	1562.424242	858	1256.432432	866.75
Mg II	4943.030303	2449	3934.162162	2617.25
Mg II	7547.636364	2926	6681.081081	2965
Mg II	6143.757576	2280.75	5632.216216	2298
Mg II	3883.757576	1558.25	3665.837838	1547.25
Mg II	2364	1015	2124.324324	970.25
Mg II	1926.424242	887.25	1614.054054	900
Mg II	1888.606061	699.25	1566.162162	789.75
Mg II	1490.787879	523	1313.621622	543.75
Mg II	1021.69697	414.5	943.7837838	372
Mg II	665.0909091	344.25	591.5675676	250.75
Mg II	485.2121212	247.25	384.6486486	172.75
Mg II	455.8787879	275.5	352.4324324	169.75
Mg II	593.9393939	279.5	546.1621622	169.5
Mg II	698.4242424	362	649.8378378	286.5
Mg II	1403.272727	758.75	1001.081081	788.5
Mg II	4425.212121	1993.75	3373.945946	2102.75
Mg II	5188.242424	1982.25	4460.864865	2067
Mg II	3686.666667	1426.75	3297.513514	1393.75
Mg II	2000.121212	836	1830.486486	779.75
Mg II	1258.545455	538.5	1123.135135	486.75
Mg II	728.6060606	337.5	638.4864865	259
Mg II	420.4848485	295	338.5945946	193.75
Mg II	250.0606061	181.5	144.3243243	87.25
Mg II	226.5454545	214	144.1081081	96.25
Mg II	176.8484848	156	118.1621622	79.5
Mg II	185.8181818	207	142.5945946	81
Mg II	170.6666667	189.75	101.5135135	62.75
Mg II	170.1818182	181.5	92.54054054	68
Mg II	169.4545455	129	75.02702703	84.5
Mg II	165.9393939	183.5	80.10810811	60
Mg II	155.2727273	195.75	94.27027027	88.5
Mg II	192	253	113.1891892	115.5
Mg II	298.4242424	330	170.1621622	187.75
Mg II	1164.848485	876	867.2432432	695.25
Mg II	2197.69697	1138	1842.378378	878.75
Mg II	1753.939394	882	1627.675676	660.5
Mg II	926.5454545	515.25	862.8108108	342
Mg II	620.7272727	404.5	533.7297297	239.25
Mg II	481.0909091	350	386.9189189	176.25
Mg II	304.969697	183.5	179.8918919	111.5
Mg II	210.5454545	194.5	137.7297297	85.25
Mg II	168.3636364	159.5	83.35135135	87
Mg II	177.3333333	136	75.56756757	95.75
Mg II	173.3333333	220.5	119.4594595	80.75
Mg II	196	97.25	75.89189189	107
Mg II	183.030303	152.25	68.32432432	72
Mg II	159.8787879	189.75	105.7297297	65.25
Mg II	159.7575758	176.25	122.5945946	52.75
Mg II	198.1818182	113	84.75675676	95
Mg II	208.7272727	90.25	89.62162162	116.25
Mg II	443.8787879	658.75	398.5945946	561.75
Mg II	638.0606061	823.5	579.7837838	809.75
Fe I	991.030303	1020.75	822.2702703	1077.75
Fe I	968.7272727	899.5	670.3783784	992.75
Ca II	193.8181818	124.5	112.8648649	81.25
Ca II	165.5757576	148.25	79.45945946	77.25
Ca II	170.6666667	173.5	67.02702703	62.75
Ca II	178.1818182	147.5	99.02702703	72.5
Ca II	199.2727273	134	99.56756757	101.75
Ca II	178.6666667	146.25	71.45945946	90.5
Ca II	151.7575758	182.5	76.86486486	55.5
Ca II	171.2727273	148.25	87.67567568	53.75
Ca II	219.3939394	273.75	121.4054054	115.5
Ca II	419.2727273	385.25	285.1891892	246.5
Ca II	786.5454545	542	648.1081081	385.5
Ca II	1010.787879	630.75	917.7297297	425
Ca II	676.2424242	457.5	766.8108108	276.5
Ca II	224.2424242	217.25	215.7837838	86.5
Ca II	174.9090909	163.5	95.67567568	71.75
Ca II	162.0606061	176.75	85.18918919	71.5
Ca II	160.4848485	183	101.5135135	48.25
Ca II	185.2121212	124.25	96.54054054	78.75
Ca II	1504.727273	1286.25	1429.189189	1607
Ca II	1119.030303	1048.25	1052.324324	1257.5
Ca II	888.969697	931.75	871.7837838	1045.25
Ca II	748.1212121	814	763.8918919	897.5
Ca II	657.4545455	732.75	854.7027027	769.75
Ca II	689.0909091	810.25	789.2972973	764.25
Ca II	592.2424242	748	646.3783784	710.75
Ca II	405.6969697	536.5	451.5675676	471
Ca II	517.6969697	661.5	798.8108108	592
Ca II	606.5454545	653.25	1331.135135	530.5
Ca II	480.969697	541.5	929.9459459	434.5
Ca II	458.0606061	563.5	674.8108108	449
Ca II	411.3939394	562.5	555.6756757	437.5
Ca II	383.030303	569.75	501.9459459	453
Ca II	377.6969697	530.25	713.4054054	411.75
Ca II	421.6969697	511	870.5945946	385.25
Ca II	380.4848485	507.75	724	356
Ca II	595.030303	633	1563.243243	434.25
Ca II	530.5454545	559.5	1156.540541	403.5
Ca II	362.3030303	480.25	688.2162162	345
Ca II	386.6666667	548.75	572	373
Ca II	3595.515152	1405.25	2582.702703	1695
Ca II	5031.151515	1821.75	3628.756757	2120.25
Ca II	7079.878788	2378.75	5316.432432	2676.25
Ca II	9261.212121	2945.5	7353.621622	3170.75
Ca II	11422.42424	3576.25	9409.621622	3696.25
Ca II	13384.48485	4079.25	11695.24324	4022.5
Ca II	14870.30303	4201.25	13734.16216	3816.75
Ca II	14875.0303	3869.75	14640.64865	3557.25
Ca II	11464.84848	2802	11020.10811	2899
Ca II	7326.181818	1864.5	6537.72973	2153.25
Ca II	4776.363636	1369	4107.243243	1589.5
Ca II	3354.060606	1129.25	2774.702703	1277.25
Ca II	2506.666667	938.75	2055.027027	1022.25
Ca II	1877.090909	725.5	1526.378378	756
Ca II	893.9393939	452.25	608.7567568	360.75
Ca II	1012.363636	482.25	703.1351351	428.25
Ca II	1311.515152	658.75	956.5405405	580
Ca II	1521.212121	591.75	1060.108108	543
Ca II	1728.242424	656.5	1252	666
Ca II	1728.727273	765.25	1220.216216	874.5
Ca II	2106.424242	992	1473.189189	1129.5
Ca II	2879.757576	1225.75	2018.054054	1470.25
Ca II	4336.727273	1667.5	3085.297297	1983
Ca II	6500.969697	2290.25	4857.621622	2609
Ca II	8656.242424	2924.5	6886.486486	3245.5
Ca II	10885.81818	3590.25	9115.135135	3873.75
Ca II	13315.87879	4269	11911.24324	4288.75
Ca II	15097.81818	4264	14470.91892	3973
Ca II	614.0606061	636	452.2162162	597.25
Ca II	703.7575758	733.5	577.0810811	744
Ca II	857.9393939	832.75	703.2432432	896.5
Ca II	1044.242424	992.5	892.3243243	1135
Ca II	1147.636364	1033.75	1003.351351	1241
Ca II	1642.424242	1420	1486.702703	1696.75
Ca II	2122.424242	1673.5	1914.378378	2025.75
Ca II	3115.878788	2286.5	2867.891892	2701
Ca II	4801.212121	3168	4472.540541	3464
Ca II	7744	4566.5	7311.243243	4152
Ca II	11690.06061	5916.25	11514.05405	4389.75
Ca II	14149.93939	5773.25	14797.18919	4236.5
Ca II	11808.36364	4248.25	12448.21622	3945
Ca II	7638.181818	2946.25	7713.945946	3178.75
Ca II	4269.333333	2013.25	3900.972973	2311.5
Ca II	3252	1098.25	3157.297297	1125.25
Ca II	1336.484848	952.75	1183.891892	1099
Ca II	1511.515152	1673.5	1236.216216	2110.75
Ca II	4083.757576	3327.25	3514.594595	4042.5
Ca II	8526.181818	4288	7700.324324	4794.5
Ca II	8536.242424	2496	8122.486486	2652
Ca II	3077.454545	1053	2952.324324	1060.25
Ca II	1059.030303	592.5	925.9459459	566.25
Ca II	643.030303	556.5	517.7297297	465
Ca II	601.6969697	630	439.1351351	621
Ca II	956.6060606	1176.5	778.0540541	1406.75
Ca II	2693.212121	2217.25	2470.594595	2716
Ca II	5091.515152	2502.25	4936.756757	2758.25
Ca II	3986.666667	1044.25	4105.945946	1013.5
Ca I	1340	957.25	1192	1101.75
Ca I	1027.151515	780	882.7027027	880.75
Ca I	844.6060606	666	708.1081081	704.5
Ca I	789.5757576	666.75	685.1891892	655.5
Ca I	678.7878788	573	595.2432432	549
Ca I	642.0606061	560.25	542.4864865	521.75
Ca I	595.6363636	565.25	486.2702703	490.25
Ca I	520.8484848	528	421.2972973	413.75
Ca I	509.4545455	491.25	407.4594595	396.75
Ca I	490.5454545	503.25	381.4054054	366.25
Ca I	465.6969697	492	372	340
Ca I	413.8181818	430	334.7027027	284.75
Ca I	438.9090909	446	345.4054054	298.75
Ca I	370.7878788	392.25	263.5675676	253
Ca I	364.7272727	389.75	263.3513514	247.25
Ca I	370.9090909	423.5	274.4864865	271
Ca I	4100.121212	2325.5	3773.081081	3437
Ca I	3718.424242	2800.25	3347.675676	4161.5
Ca I	5327.151515	3777.5	5051.135135	5695
Ca I	7337.939394	4034.75	7120.108108	6012
Ca I	6914.424242	3389	6567.135135	4975
Ca I	5173.69697	2588.75	4690.594595	3760
Ca I	3451.878788	1875.5	3010.27027	2633.5
Ca I	2342.545455	1792.75	2019.567568	2517
Ca I	2582.30303	2762.25	2321.081081	4195.25
Ca I	5887.636364	4358.25	5700.972973	6725.25
Ca I	9252.848485	4958	9082.594595	7424
Ca I	8674.787879	4001.5	8280.756757	5966.75
Ca I	6396.484848	2949.25	5824.540541	4274
Ca I	4097.818182	1927.25	3534.486486	2696.25
Ca I	2384.969697	1479.5	2019.027027	1926.5
Ca I	1498.787879	1095.25	1248.648649	1351
Ca I	1474.787879	1479	1017.405405	1530.5
Ca I	2185.69697	1632.75	1684.216216	1769.5
Ca I	4751.151515	2280.25	4010.594595	2699
Ca I	7874.060606	3779	4963.783784	4809.75
Ca I	3692.606061	3187.5	2058.054054	4263
Ca I	1881.090909	1900.5	1136.540541	2276.25
Ca I	1427.636364	1498.25	930.7027027	1672.25
Ca I	1320.727273	1386	843.8918919	1482.5
Ca I	1313.333333	1383.25	852.8648649	1450.75
Ca I	1452.484848	1448	1004.972973	1556.5
Ca I	1650.909091	1526.5	1195.351351	1639.5
Ca I	2147.878788	1635.75	1635.351351	1868.5
Ca I	4083.272727	2144.5	3411.459459	2583
Ca I	10608.36364	3874.25	9279.351351	4862.75
Ca I	21578.78788	7590.75	15643.35135	9375.25
Ca I	14704.24242	8290.25	8734.918919	10878
Ca I	3496.606061	3033.5	2477.081081	3415.75
Ca I	3756	3191.25	2718.27027	3562.75
Ca I	4475.636364	3351.75	3415.783784	3789.75
Ca I	6720	3826.5	5529.72973	4475
Ca I	12415.0303	5288.25	10407.24324	6049.75
Ca I	16141.57576	7300.75	11712.97297	8374.75
Ca I	13626.90909	7528.25	9290.27027	8959.25
Ca I	10519.39394	6459.5	7093.72973	7856
Ca I	8249.939394	5547	5515.135135	6731
Ca I	6383.515152	4788.25	4264.432432	5804.25
Ca I	5070.30303	4110.25	3429.189189	4918.5
Ca I	4453.939394	3758	3099.783784	4410
Ca I	4454.787879	3575	3198.054054	4131
Ca I	4810.181818	3670.25	3410.378378	4184.5
Ca I	4569.575758	3661.25	3186.378378	4267.25
Ca I	4245.212121	3555.25	2960.972973	4136.75
Ca I	4160.484848	3454.75	2985.297297	3989
Ca I	5128	3539	3981.837838	4045.5
Ca I	7665.333333	4141	5886.486486	4835
Ca I	1882.060606	3224	1742.702703	3166.5
Ca I	1811.151515	3168.25	1651.243243	3083.75
Ca I	1905.939394	3237.5	1740	3197
Ca I	1991.272727	3330.25	1859.027027	3309.5
Ca I	2016.848485	3351.75	1871.027027	3298.5
Ca I	2016.363636	3373.75	1878.702703	3326
Ca I	2169.333333	3468.5	2021.189189	3445
Ca I	2355.151515	3609.75	2206.810811	3655.5
Ca I	2313.090909	3573.25	2193.837838	3623.75
Ca I	2434.787879	3684.5	2319.891892	3778
Ca I	2853.333333	4056.25	2762.162162	4266.25
Ca I	3395.272727	4424	3367.351351	4865
Ca I	4762.909091	5409.75	4820.972973	6110.25
Ca I	9217.090909	8020	9662.702703	9311
Ca I	17490.66667	11432.5	18382.16216	14005.5
Ca I	20384.84848	12322	21307.78378	15932.5
Ca I	20135.63636	12261.5	20851.35135	16053.5
Ca I	20255.75758	12065.5	20551.13514	15720.5
Ca I	737.9393939	1131.75	662.5945946	982.25
Ca I	652.2424242	1070.25	594.8108108	928.75
Ca I	648.3636364	1055.5	555.7837838	882.25
Ca I	728.8484848	1164.25	638.2702703	1017
Ca I	748.969697	1180.5	670.3783784	1044
Ca I	788.8484848	1230	715.2432432	1102.25
Ca I	722.6666667	1140	650.8108108	1062.75
Ca I	858.3030303	1272.5	769.1891892	1188.5
Ca I	810.3030303	1200.25	721.2972973	1197.5
Ca I	934.9090909	1326.25	859.2432432	1359.5
Ca I	1107.393939	1445.75	1040.216216	1521
Ca I	1615.151515	1782.75	1546.594595	2100.5
Ca I	4094.666667	3259.5	4173.081081	4042.5
Ca I	7862.30303	4484.75	8230.810811	6496.5
Ca I	7072.848485	4135.25	7256.540541	6419
Ca I	5425.818182	3585.25	5536.108108	5435.75
Ca I	4521.454545	3264.25	4576.540541	4795
Ca I	4012.848485	3032	4023.243243	4324
Ca I	3526.30303	2771	3452.108108	3836
Sr II	387.5151515	418.25	275.8918919	273.5
Sr II	389.0909091	474	312.4324324	310.5
Sr II	411.030303	503	330.7027027	330.75
Sr II	411.3939394	453.75	308.3243243	308.75
Sr II	466.6666667	507.75	365.7297297	419
Sr II	493.5757576	523	384.1081081	454.5
Sr II	552.4848485	547.75	458.1621622	509.25
Sr II	807.030303	719.75	703.7837838	731
Sr II	994.6666667	768	904.8648649	782
Sr II	871.7575758	632.5	799.8918919	583.75
Sr II	844.1212121	598.25	735.6756757	552.25
Sr II	700.2424242	524.75	572.6486486	424.75
Sr II	575.7575758	474.5	452.3243243	342.75
Sr II	482.7878788	445.5	341.8378378	298.75
Sr II	469.9393939	488.5	372.1081081	357
Sr II	386.4242424	442.75	295.8918919	277.5
Sr II	271.6363636	359.25	169.5135135	236
Sr II	257.6969697	340.5	160.4324324	195.75
Sr II	264.8484848	359.5	160.8648649	238.5
Sr II	305.5757576	442	212.2162162	287
Sr II	255.2727273	315	170.7027027	181.5
Sr II	268.3636364	394.25	163.2432432	232.75
Sr II	242.0606061	339.75	147.4594595	195.5
Sr II	255.1515152	341.75	146.1621622	184.25
Sr II	258.5454545	352.25	156.7567568	202.5
Sr II	263.6363636	392.75	174.2702703	224.5
Sr II	260.8484848	347	164.8648649	194
Sr II	242.6666667	312.5	123.8918919	155.5
Sr II	240.4848485	339.75	141.5135135	160.5
Sr II	245.5757576	335	142.4864865	182.75
Sr II	218.3030303	267.25	133.2972973	139.5
Sr II	236.969697	251	107.7837838	126
Sr II	229.8181818	327.75	128.4324324	152.25
Sr II	232.1212121	309.5	130.3783784	151
Na II	606.6666667	709.25	324.7567568	601
Na II	737.2121212	878.5	478.2702703	764
Na II	697.2121212	847.25	454.2702703	740.5
Na II	655.2727273	787.25	383.4594595	676.25
Na II	694.0606061	830.5	434.7027027	730.5
Na II	753.2121212	917.75	496.2162162	828.25
Na II	740.6060606	892.5	498.0540541	832.5
Na II	695.8787879	853	440	789.25
Na II	752.4848485	913.5	475.1351351	826.75
Na II	778.4242424	959	508.1081081	901.75
Na II	805.3333333	1012	542.4864865	915.75
Na II	846.3030303	1057.25	560.7567568	979.75
Na II	871.7575758	1081.25	590.7027027	1047.25
Na II	1065.939394	1341	785.2972973	1308.25
Na II	1176.363636	1489	908.4324324	1464.25
Na II	1465.939394	1808.25	1181.945946	1817.5
Na II	2010.424242	2329	1784.324324	2324.25
Na II	3861.939394	3626.75	4017.621622	3556.25
Fe II	214.4242424	257	105.5135135	99
Fe II	217.2121212	279.75	115.5675676	101.75
Fe II	241.4545455	358	160.7567568	135.75
Fe II	234.0606061	281.25	141.6216216	109.25
Fe II	247.8787879	319.5	177.9459459	126
Fe II	288.3636364	319	234.5945946	119.75
Fe II	476.6060606	449.75	531.027027	215.5
Fe II	583.3939394	400.75	767.1351351	203.75
Fe II	752.3636364	461.25	1037.189189	249.5
Fe II	623.6363636	440.75	865.4054054	217.5
Fe II	476.6060606	391.5	599.027027	211.5
Fe II	402.5454545	408.5	432	185.25
Fe II	363.7575758	434.25	362.2702703	216.25
Fe II	301.9393939	365.5	246.7027027	152.5
Fe II	243.030303	286.25	155.8918919	114.75
Fe II	240.6060606	241	127.6756757	109.5
Fe II	231.6363636	275.5	136.4324324	90.5
Fe II	203.8787879	272.25	127.7837838	85.25
Fe II	241.0909091	361	142.1621622	151.5
Fe II	241.6969697	356.5	154.4864865	153.75
Fe II	269.4545455	328	207.6756757	119
Fe II	304.1212121	333.5	280.3243243	136.25
Fe II	428.4848485	428.25	468	208.75
Fe II	625.2121212	464	768.8648649	254.5
Fe II	937.4545455	528.5	1304.432432	325.5
Fe II	1348.242424	662.5	2013.837838	418.5
Fe II	1411.757576	727	2085.945946	437.25
Fe II	985.2121212	512.5	1445.189189	293
Fe II	715.7575758	459	961.7297297	246.25
Fe II	580.6060606	477.5	704.2162162	237.25
Fe II	402.0606061	349.25	435.4594595	175.75
Fe II	322.5454545	324.25	305.2972973	125.5
Fe II	305.3333333	345	287.4594595	162.25
Fe II	256.1212121	324.5	212.2162162	136
Fe II	244.4848485	292.25	182.0540541	128
Fe II	317.5757576	433	268.8648649	228
Fe II	247.030303	322.75	167.4594595	144
Fe II	215.030303	243	114.3783784	104.25
Fe II	216.3636364	270	125.0810811	123
Fe II	218.7878788	301.5	141.2972973	123.5
Fe II	202.6666667	230	102.2702703	106.25
Fe II	213.5757576	253.5	102.4864865	111.5
Fe II	210.4242424	276	106.0540541	104.25
Fe II	209.2121212	256.75	104.6486486	97
Fe II	224	272.25	115.6756757	114.75
Fe II	206.3030303	276.25	123.027027	112.5
Fe II	243.3939394	320.25	142.8108108	110.75
Fe II	203.7575758	233.75	102.2702703	106.5
Fe II	219.030303	281.25	145.4054054	100.25
Fe II	269.5757576	348	186.4864865	144
Fe II	253.0909091	332.25	187.6756757	135.25
Fe II	241.9393939	233.75	167.4594595	81
Fe II	287.3939394	286.75	250.4864865	117.25
Fe II	378.3030303	347.75	404.4324324	173.75
Fe II	448.4848485	343.5	541.6216216	158.5
Fe II	777.0909091	506	1058.378378	291
Fe II	1319.515152	703.75	1915.783784	417.75
Fe II	1936.363636	844.75	2918.378378	559.5
Fe II	2196.969697	908.25	3395.459459	650.75
Fe II	1804.727273	861.25	2688.648649	566.25
K I	229.2121212	340.25	96.54054054	130.5
K I	225.2121212	326.5	102.5945946	107.25
K I	219.2727273	299	91.13513514	108
K I	240	306.25	87.13513514	117.75
K I	284.2424242	393	143.5675676	158.5
K I	293.8181818	379	141.5135135	134.75
K I	400.4848485	496.25	274.8108108	199.5
K I	496	562.25	343.2432432	240.75
K I	1033.090909	1030.5	912.3243243	528
K I	2855.030303	2601.5	3078.378378	1499.25
K I	5436.727273	4784	6283.351351	2948.5
K I	6173.69697	5249.5	6980.648649	3369
K I	4720.606061	3928.75	5052.756757	2596.25
K I	2908.242424	2465.25	3001.837838	1506.25
K I	1618.181818	1498.25	1539.891892	777.75
K I	925.4545455	932.5	800.4324324	469.25
K I	535.6363636	613.75	390.4864865	261.75
K I	358.4242424	445	218.1621622	177.5
K I	282.4242424	372.5	116.972973	146.5
K I	258.7878788	336.75	106.2702703	153
K I	228	294.25	92.54054054	114
K I	2850.545455	2476	2900.972973	1487.75
K I	1892	1694	1824.972973	972.75
K I	1041.69697	1027.5	934.7027027	473.25
K I	571.6363636	629.75	421.7297297	260.5
K I	354.4242424	434.75	211.2432432	176
K I	265.3333333	274.75	82.27027027	130
K I	265.9393939	311	99.56756757	107.5
K I	237.0909091	302.5	100.2162162	112.75
K I	227.1515152	260.5	80.97297297	113.75
K I	218.7878788	234.75	91.02702703	73.75
K I	226.9090909	214.5	99.45945946	104.75
K I	221.2121212	249	100.2162162	101.25
K I	238.0606061	145.5	122.9189189	138
K I	204.1212121	253.75	89.08108108	102.25
K I	223.2727273	253.5	99.89189189	98.5
K I	208.1212121	250.25	90.05405405	89.75
K I	206.9090909	268.25	86.91891892	97.75
K I	213.0909091	284.5	98.59459459	116.5
K I	196.1212121	288.25	93.72972973	106.25
K I	228.3636364	206.25	95.67567568	100.75
K I	219.8787879	258	90.05405405	86
K I	221.0909091	340	107.6756757	145.25
O I	722.0606061	553.25	830.7027027	333.25
O I	813.8181818	528.25	992.7567568	333.75
O I	1181.333333	694.25	1470.486486	497.5
O I	1711.030303	867.25	2314.918919	640.75
O I	2808.969697	1163.75	3999.675676	928
O I	3744.606061	1448.5	5413.189189	1226.75
O I	4007.151515	1618.25	5610.27027	1387.25
O I	3696.121212	1487.25	5111.027027	1210.25
O I	3458.666667	1335	4742.486486	1095.75
O I	3746.545455	1458.5	5276.756757	1214.5
O I	3916.606061	1467	5568.756757	1227.25
O I	4048.484848	1640	5651.567568	1380.5
O I	3855.393939	1409.75	5432.972973	1188.25
O I	3904.969697	1553	5375.783784	1347
O I	3172.484848	1248.75	4316.432432	1006.5
O I	2666.30303	1140.5	3544.540541	932.75
O I	2034.424242	861	2635.567568	693
O I	1549.575758	752.75	1970.27027	540.75
O I	1181.212121	628.5	1446.918919	410.5
O I	1000.969697	624	1158.486486	440.25
O I	743.6363636	516.75	840.8648649	333
O I	624.2424242	478.5	688.3243243	285.5
O I	455.8787879	356	472.2162162	178.25
